# Supplementary material for: Scoping review of patient- and family-oriented outcomes and measures for chronic pediatric disease
Source: BMC Pediatr. 2015 Feb 13;15:7. doi: 10.1186/s12887-015-0323-x (PMC4334411; doi:10.1186/s12887-015-0323-x)
Supplement: Additional file 1: — Patient- and Family-Oriented Outcomes and Measures used in Studies of Children/Adolescents with Chronic, Complex Diseases. [file 12887_2015_323_MOESM1_ESM.xlsx]

## Sheet: Instructions
Patient- and Family-Oriented Outcomes and Measures used in Studies of Children/Adolescents with Chronic, Complex Diseases
A web supplement to Khangura et al, 2014
The following spreadsheet incorporates selected variables from the scoping review data referenced above. This tool is intended to assist researchers, clinicians and other interested stakeholders in identifying research outcomes and measures used in studies of children and adolescents with complex, chronic pediatric disease (see definitions in the full report).
Instructions for use
Please use the columns' drop down arrows, or in combination with one another, to run simple queries of the data.
The review's bibliography of included studies is built in to the document (i.e., column G)
Disclaimers and Limitations
1. The breadth of the work and the resultant scoping review method employed did not allow for an exhaustive nor comprehensive identification of all studies in existence of relevance to patient- and family-oriented outcomes (as broadly defined) in this population. Consequently, it must be acknowledged that other outcomes and/or measures of relevance may be reported in other studies and sources not…
2. The quality of reporting of included papers often precluded:
a. precision with regard to the standard name of an included outcome measure. This resulted in a degree of uncertainty concerning the frequency with which some standardized measure(s) are represented within the review.
b. precision regarding the inclusion of outcome measures based on their mode of administration. While we employed an adjudication phase during screening to address this limitation and attempt to mitigate bias emerging from it, this limitation may yet have resulted in the inclusion of outcome measure(s) that were not actually self-administered, but for which administration was not clearly reported…
3. Respondents for each outcome measure's instance of use are presented independently i.e., when a parent-child dyad completed an outcome measure in a study, the web appendix presents this as two independent instances. This allows for queries of the data based on either respondents independently or as dyads (as will be apparent from the associated studies).

## Sheet: Pt-Fam Outcome-Meas Chr-Com Ped
OUTCOME ATTRIBUTES		MEASURE ATTRIBUTES		STUDY ATTRIBUTES
Domain	Outcome	Standardized measure name	Respondent	All eligible diseases investigated (list)	Primary family member type analyzed (by study)	Full citation
Social health and relationships	Child scholastic achievement	MacArthur Communicative Development Inventory (CDI)	parent/caregiver	Down syndrome	child-patients	Adamson L, Bakeman R, Deckner D, Romski M. Joint engagement and the emergence of language in children with autism and Down syndrome. Journal of Autism & Developmental Disorders. 2009;39(1):84-96.
Disease management & perceptions	Child perceptions of disease severity	Child Attitude Toward Illness Scale	child/adolescent	epilepsy	child-patients	Adewuya AO, Oseni SBA. Impact of psychiatric morbidity on parent-rated quality of life in Nigerian adolescents with epilepsy. Epilepsy & Behavior. Nov 2005;7(3):497-501.
General health and QoL	Child general health status and quality of life	Impact of Childhood Illness Scale (ICI)	parent/caregiver	epilepsy	child-patients	Adewuya AO, Oseni SBA. Impact of psychiatric morbidity on parent-rated quality of life in Nigerian adolescents with epilepsy. Epilepsy & Behavior. Nov 2005;7(3):497-501.
Social health and relationships	Child social interaction	Stigma of Epilepsy Scale	parent/caregiver	epilepsy	child-patients	Adewuya AO, Oseni SBA. Impact of psychiatric morbidity on parent-rated quality of life in Nigerian adolescents with epilepsy. Epilepsy & Behavior. Nov 2005;7(3):497-501.
Social health and relationships	Child social support	Stigma of Epilepsy Scale	parent/caregiver	epilepsy	child-patients	Adewuya AO, Oseni SBA. Impact of psychiatric morbidity on parent-rated quality of life in Nigerian adolescents with epilepsy. Epilepsy & Behavior. Nov 2005;7(3):497-501.
Disease management & perceptions	Child/caregiver/family satisfaction with care	Measure of Processes of Care (MPOC)	parent/caregiver	cerebral palsy	dyad	Ahl LE, Johansson E, Granat T, Carlberg EB. Functional therapy for children with cerebral palsy: an ecological approach. Developmental Medicine & Child Neurology. Sep 2005;47(9):613-619.
Disease management & perceptions	Child/caregiver/family satisfaction with care	Measure of Processes of Care (MPOC)	teacher	cerebral palsy	dyad	Ahl LE, Johansson E, Granat T, Carlberg EB. Functional therapy for children with cerebral palsy: an ecological approach. Developmental Medicine & Child Neurology. Sep 2005;47(9):613-619.
Mental health	Child mental illness -- externalizing	Child Behavior Checklist (CBCL)	parent/caregiver	type 1 diabetes	child-patients	Akbas S, Karabekiroglu K, Ozgen T, et al. Association between emotional and behavioral problems and metabolic control in children and adolescents with Type 1 diabetes. Journal of Endocrinological Investigation. Apr 2009;32(4):325-329.
General health and QoL	Child general health status and quality of life	Pediatric Quality of Life Inventory (Peds-QL)	child/adolescent	diabetes	child-patients	Allan CL, Flett B, Dean HJ. Quality of life in First Nation youth with type 2 diabetes. Maternal & Child Health Journal. Jul 2008;12 Suppl 1:103-109.
General health and QoL	Child general health status and quality of life	Pediatric Quality of Life Inventory (Peds-QL)	parent/caregiver	diabetes	child-patients	Allan CL, Flett B, Dean HJ. Quality of life in First Nation youth with type 2 diabetes. Maternal & Child Health Journal. Jul 2008;12 Suppl 1:103-109.
Disease management & perceptions	Caregiver/child roles in disease management	Study specific: QoL/effects of diabetes	parent/caregiver	type 1 diabetes	child-patients	Amillategui B, Calle JR, Alvarez MA, Cardiel MA, Barrio R. Identifying the special needs of children with Type 1 diabetes in the school setting. An overview of parents' perceptions. Diabetic Medicine. Oct 2007;24(10):1073-1079.
General health and QoL	Child general health status and quality of life	Study specific: QoL/effects of diabetes	parent/caregiver	type 1 diabetes	child-patients	Amillategui B, Calle JR, Alvarez MA, Cardiel MA, Barrio R. Identifying the special needs of children with Type 1 diabetes in the school setting. An overview of parents' perceptions. Diabetic Medicine. Oct 2007;24(10):1073-1079.
Social health and relationships	Child scholastic achievement	Study specific: QoL/effects of diabetes	parent/caregiver	type 1 diabetes	child-patients	Amillategui B, Calle JR, Alvarez MA, Cardiel MA, Barrio R. Identifying the special needs of children with Type 1 diabetes in the school setting. An overview of parents' perceptions. Diabetic Medicine. Oct 2007;24(10):1073-1079.
Social health and relationships	Family function and quality of family life	Study specific: QoL/effects of diabetes	parent/caregiver	type 1 diabetes	child-patients	Amillategui B, Calle JR, Alvarez MA, Cardiel MA, Barrio R. Identifying the special needs of children with Type 1 diabetes in the school setting. An overview of parents' perceptions. Diabetic Medicine. Oct 2007;24(10):1073-1079.
Social health and relationships	Child social interaction	Study specific: QoL/effects of diabetes	parent/caregiver	type 1 diabetes	child-patients	Amillategui B, Calle JR, Alvarez MA, Cardiel MA, Barrio R. Identifying the special needs of children with Type 1 diabetes in the school setting. An overview of parents' perceptions. Diabetic Medicine. Oct 2007;24(10):1073-1079.
General health and QoL	Child general health status and quality of life	Study specific: Untitled	parent/caregiver	thalassaemia major	parent/caregiver	Ammad SA, Mubeen SM, Shah SFUH, Mansoor S. Parents' opinion of quality of life (QOL) in Pakistani thalassaemic children. JPMA - Journal of the Pakistan Medical Association. May 2011;61(5):470-473.
Disease management & perceptions	Caregiver/child roles in disease management	Diabetes Family Behavior Checklist (DFBC)	child/adolescent	type 1 diabetes	child-patients	Armstrong B, Mackey ER, Streisand R. Parenting behavior, child functioning, and health behaviors in preadolescents with type 1 diabetes. Journal of Pediatric Psychology. Oct 2011;36(9):1052-1061.
Disease management & perceptions	Caregiver/child roles in disease management	Self Care Inventory (SCI)	child/adolescent	type 1 diabetes	child-patients	Armstrong B, Mackey ER, Streisand R. Parenting behavior, child functioning, and health behaviors in preadolescents with type 1 diabetes. Journal of Pediatric Psychology. Oct 2011;36(9):1052-1061.
Disease management & perceptions	Caregiver/child roles in disease management	Self Care Inventory (SCI)	parent/caregiver	type 1 diabetes	child-patients	Armstrong B, Mackey ER, Streisand R. Parenting behavior, child functioning, and health behaviors in preadolescents with type 1 diabetes. Journal of Pediatric Psychology. Oct 2011;36(9):1052-1061.
Disease management & perceptions	Treatment adherence	Self Care Inventory (SCI)	child/adolescent	type 1 diabetes	child-patients	Armstrong B, Mackey ER, Streisand R. Parenting behavior, child functioning, and health behaviors in preadolescents with type 1 diabetes. Journal of Pediatric Psychology. Oct 2011;36(9):1052-1061.
Disease management & perceptions	Treatment adherence	Self Care Inventory (SCI)	parent/caregiver	type 1 diabetes	child-patients	Armstrong B, Mackey ER, Streisand R. Parenting behavior, child functioning, and health behaviors in preadolescents with type 1 diabetes. Journal of Pediatric Psychology. Oct 2011;36(9):1052-1061.
Disease management & perceptions	Caregiver/child roles in disease management	Self-Efficacy for Diabetes Scale (SED)	child/adolescent	type 1 diabetes	child-patients	Armstrong B, Mackey ER, Streisand R. Parenting behavior, child functioning, and health behaviors in preadolescents with type 1 diabetes. Journal of Pediatric Psychology. Oct 2011;36(9):1052-1061.
Mental health	Child mental illness -- internalizing	Child Depression Inventory (CDI)	child/adolescent	type 1 diabetes	child-patients	Armstrong B, Mackey ER, Streisand R. Parenting behavior, child functioning, and health behaviors in preadolescents with type 1 diabetes. Journal of Pediatric Psychology. Oct 2011;36(9):1052-1061.
Mental health	Child mental health	Self-Efficacy for Diabetes Scale (SED)	child/adolescent	type 1 diabetes	child-patients	Armstrong B, Mackey ER, Streisand R. Parenting behavior, child functioning, and health behaviors in preadolescents with type 1 diabetes. Journal of Pediatric Psychology. Oct 2011;36(9):1052-1061.
Social health and relationships	Child social support	Diabetes Family Behavior Checklist (DFBC)	child/adolescent	type 1 diabetes	child-patients	Armstrong B, Mackey ER, Streisand R. Parenting behavior, child functioning, and health behaviors in preadolescents with type 1 diabetes. Journal of Pediatric Psychology. Oct 2011;36(9):1052-1061.
Social health and relationships	Family function and quality of family life	Diabetes Family Behavior Checklist (DFBC)	child/adolescent	type 1 diabetes	child-patients	Armstrong B, Mackey ER, Streisand R. Parenting behavior, child functioning, and health behaviors in preadolescents with type 1 diabetes. Journal of Pediatric Psychology. Oct 2011;36(9):1052-1061.
General health and QoL	Child general health status and quality of life	Short Form 10 Health Survey (SF-10)	parent/caregiver	epilepsy	child-patients	Asato MR, Manjunath R, Sheth RD, et al. Adolescent and caregiver experiences with epilepsy. Journal of Child Neurology. May 2009;24(5):562-571.
General health and QoL	Child general health status and quality of life	Short Form 12 Health Survey (SF-12)	child/adolescent	epilepsy	child-patients	Asato MR, Manjunath R, Sheth RD, et al. Adolescent and caregiver experiences with epilepsy. Journal of Child Neurology. May 2009;24(5):562-571.
Physical health and functional status	Child cognitive function	Medical Outcomes Study (MOS-Cog)	not reported	epilepsy	child-patients	Asato MR, Manjunath R, Sheth RD, et al. Adolescent and caregiver experiences with epilepsy. Journal of Child Neurology. May 2009;24(5):562-571.
Social health and relationships	Child scholastic achievement	Health and Work Questionnaire (HWQ)	parent/caregiver	epilepsy	child-patients	Asato MR, Manjunath R, Sheth RD, et al. Adolescent and caregiver experiences with epilepsy. Journal of Child Neurology. May 2009;24(5):562-571.
General health and QoL	Child general health status and quality of life	Child Health Questionnaire (CHQ)	parent/caregiver	diabetes	child-patients	Ausili E, Tabacco F, Focarelli B, et al. Multidimensional study on quality of life in children with type 1 diabetes. European Review for Medical & Pharmacological Sciences. Jul-Aug 2007;11(4):249-255.
Mental health	Child mental health	Child Health Questionnaire (CHQ)	parent/caregiver	diabetes	child-patients	Ausili E, Tabacco F, Focarelli B, et al. Multidimensional study on quality of life in children with type 1 diabetes. European Review for Medical & Pharmacological Sciences. Jul-Aug 2007;11(4):249-255.
Physical health and functional status	Child pain	Child Health Questionnaire (CHQ)	parent/caregiver	diabetes	child-patients	Ausili E, Tabacco F, Focarelli B, et al. Multidimensional study on quality of life in children with type 1 diabetes. European Review for Medical & Pharmacological Sciences. Jul-Aug 2007;11(4):249-255.
Social health and relationships	Family function and quality of family life	Child Health Questionnaire (CHQ)	parent/caregiver	diabetes	child-patients	Ausili E, Tabacco F, Focarelli B, et al. Multidimensional study on quality of life in children with type 1 diabetes. European Review for Medical & Pharmacological Sciences. Jul-Aug 2007;11(4):249-255.
Disease management & perceptions	Caregiver/child roles in disease management	Dietary Self-care Motivation Scale for Adolescents with Diabetes (DSMS-AD)	child/adolescent	type 1 diabetes	child-patients	Austin S, Senecal C, Guay F, Nouwen A. Effects of gender, age, and diabetes duration on dietary self-care in adolescents with type 1 diabetes: a Self-Determination Theory perspective. Journal of Health Psychology. Sep 2011;16(6):917-928.
Disease management & perceptions	Treatment adherence	Dietary Self-care Motivation Scale for Adolescents with Diabetes (DSMS-AD)	child/adolescent	type 1 diabetes	child-patients	Austin S, Senecal C, Guay F, Nouwen A. Effects of gender, age, and diabetes duration on dietary self-care in adolescents with type 1 diabetes: a Self-Determination Theory perspective. Journal of Health Psychology. Sep 2011;16(6):917-928.
Disease management & perceptions	Child/caregiver/family satisfaction with care	Health Care Climate Questionnaire (HCCQ)	child/adolescent	type 1 diabetes	child-patients	Austin S, Senecal C, Guay F, Nouwen A. Effects of gender, age, and diabetes duration on dietary self-care in adolescents with type 1 diabetes: a Self-Determination Theory perspective. Journal of Health Psychology. Sep 2011;16(6):917-928.
Disease management & perceptions	Caregiver/child roles in disease management	Summary of Diabetes Self-Care Activities (SDSCA)	child/adolescent	type 1 diabetes	child-patients	Austin S, Senecal C, Guay F, Nouwen A. Effects of gender, age, and diabetes duration on dietary self-care in adolescents with type 1 diabetes: a Self-Determination Theory perspective. Journal of Health Psychology. Sep 2011;16(6):917-928.
Disease management & perceptions	Treatment adherence	Summary of Diabetes Self-Care Activities (SDSCA)	child/adolescent	type 1 diabetes	child-patients	Austin S, Senecal C, Guay F, Nouwen A. Effects of gender, age, and diabetes duration on dietary self-care in adolescents with type 1 diabetes: a Self-Determination Theory perspective. Journal of Health Psychology. Sep 2011;16(6):917-928.
Social health and relationships	Child social interaction	Perception of Parents Scale (POPS)	parent/caregiver	type 1 diabetes	child-patients	Austin S, Senecal C, Guay F, Nouwen A. Effects of gender, age, and diabetes duration on dietary self-care in adolescents with type 1 diabetes: a Self-Determination Theory perspective. Journal of Health Psychology. Sep 2011;16(6):917-928.
Social health and relationships	Child social support	Perception of Parents Scale (POPS)	parent/caregiver	type 1 diabetes	child-patients	Austin S, Senecal C, Guay F, Nouwen A. Effects of gender, age, and diabetes duration on dietary self-care in adolescents with type 1 diabetes: a Self-Determination Theory perspective. Journal of Health Psychology. Sep 2011;16(6):917-928.
Social health and relationships	Family function and quality of family life	Perception of Parents Scale (POPS)	parent/caregiver	type 1 diabetes	child-patients	Austin S, Senecal C, Guay F, Nouwen A. Effects of gender, age, and diabetes duration on dietary self-care in adolescents with type 1 diabetes: a Self-Determination Theory perspective. Journal of Health Psychology. Sep 2011;16(6):917-928.
Mental health	Child mental health	Child Behavior Checklist (CBCL)	parent/caregiver	thalassaemia major	parent/caregiver	Aydinok Y, Erermis S, Bukusoglu N, Yilmaz D, Solak U. Psychosocial implications of Thalassemia Major. Pediatrics International. Feb 2005;47(1):84-89.
Mental health	Child mental illness -- externalizing	Child Behavior Checklist (CBCL)	parent/caregiver	thalassaemia major	parent/caregiver	Aydinok Y, Erermis S, Bukusoglu N, Yilmaz D, Solak U. Psychosocial implications of Thalassemia Major. Pediatrics International. Feb 2005;47(1):84-89.
Mental health	Child mental illness -- internalizing	Child Behavior Checklist (CBCL)	parent/caregiver	thalassaemia major	parent/caregiver	Aydinok Y, Erermis S, Bukusoglu N, Yilmaz D, Solak U. Psychosocial implications of Thalassemia Major. Pediatrics International. Feb 2005;47(1):84-89.
Mental health	Caregiver anxiety	Symptom Distress Checklist (SCL-90)	parent/caregiver	thalassaemia major	parent/caregiver	Aydinok Y, Erermis S, Bukusoglu N, Yilmaz D, Solak U. Psychosocial implications of Thalassemia Major. Pediatrics International. Feb 2005;47(1):84-89.
Mental health	Caregiver depression	Symptom Distress Checklist (SCL-90)	parent/caregiver	thalassaemia major	parent/caregiver	Aydinok Y, Erermis S, Bukusoglu N, Yilmaz D, Solak U. Psychosocial implications of Thalassemia Major. Pediatrics International. Feb 2005;47(1):84-89.
Mental health	Caregiver general mental health status	Symptom Distress Checklist (SCL-90)	parent/caregiver	thalassaemia major	parent/caregiver	Aydinok Y, Erermis S, Bukusoglu N, Yilmaz D, Solak U. Psychosocial implications of Thalassemia Major. Pediatrics International. Feb 2005;47(1):84-89.
General health and QoL	Caregiver general health and quality of life	Study specific: QOL Instrument (unspecified)	clinician	spinal muscular atrophy	dyad	Bach JR, Vega J, Majors J, Friedman A. Spinal muscular atrophy type 1 quality of life. American Journal of Physical Medicine & Rehabilitation. 2003;82(2):137-142.
General health and QoL	Caregiver general health and quality of life	Study specific: QOL Instrument (unspecified)	parent/caregiver	spinal muscular atrophy	dyad	Bach JR, Vega J, Majors J, Friedman A. Spinal muscular atrophy type 1 quality of life. American Journal of Physical Medicine & Rehabilitation. 2003;82(2):137-142.
General health and QoL	Child general health status and quality of life	Study specific: QOL Instrument (unspecified)	clinician	spinal muscular atrophy	dyad	Bach JR, Vega J, Majors J, Friedman A. Spinal muscular atrophy type 1 quality of life. American Journal of Physical Medicine & Rehabilitation. 2003;82(2):137-142.
General health and QoL	Child general health status and quality of life	Study specific: QOL Instrument (unspecified)	parent/caregiver	spinal muscular atrophy	dyad	Bach JR, Vega J, Majors J, Friedman A. Spinal muscular atrophy type 1 quality of life. American Journal of Physical Medicine & Rehabilitation. 2003;82(2):137-142.
General health and QoL	Child general health status and quality of life	Child Health Questionnaire (CHQ)	parent/caregiver	Duchenne muscular dystrophy	entire family	Baiardini I, Minetti C, Bonifacino S, et al. Quality of life in Duchenne muscular dystrophy: the subjective impact on children and parents. Journal of Child Neurology. Jun 2011;26(6):707-713.
Mental health	Caregiver stress	Family Strain Questionnaire (FSQ)	parent/caregiver	Duchenne muscular dystrophy	entire family	Baiardini I, Minetti C, Bonifacino S, et al. Quality of life in Duchenne muscular dystrophy: the subjective impact on children and parents. Journal of Child Neurology. Jun 2011;26(6):707-713.
Social health and relationships	Family function and quality of family life	Family Strain Questionnaire (FSQ)	parent/caregiver	Duchenne muscular dystrophy	entire family	Baiardini I, Minetti C, Bonifacino S, et al. Quality of life in Duchenne muscular dystrophy: the subjective impact on children and parents. Journal of Child Neurology. Jun 2011;26(6):707-713.
Mental health	Caregiver depression	Center for Epidemiologic Studies Depression (CES-D)	parent/caregiver	Down syndrome, cerebral palsy	dyad	Baker BL, Blacher J, Olsson MB. Preschool children with and without developmental delay: behaviour problems, parents' optimism and well-being. Journal of Intellectual Disability Research. 2005;49(Part 8):575-590.
Mental health	Child mental health	Child Behavior Checklist (CBCL)	parent/caregiver	Down syndrome, cerebral palsy	dyad	Baker BL, Blacher J, Olsson MB. Preschool children with and without developmental delay: behaviour problems, parents' optimism and well-being. Journal of Intellectual Disability Research. 2005;49(Part 8):575-590.
Mental health	Child mental illness -- externalizing	Child Behavior Checklist (CBCL)	parent/caregiver	Down syndrome, cerebral palsy	dyad	Baker BL, Blacher J, Olsson MB. Preschool children with and without developmental delay: behaviour problems, parents' optimism and well-being. Journal of Intellectual Disability Research. 2005;49(Part 8):575-590.
Mental health	Child mental illness -- internalizing	Child Behavior Checklist (CBCL)	parent/caregiver	Down syndrome, cerebral palsy	dyad	Baker BL, Blacher J, Olsson MB. Preschool children with and without developmental delay: behaviour problems, parents' optimism and well-being. Journal of Intellectual Disability Research. 2005;49(Part 8):575-590.
Mental health	Caregiver general mental health status	Life Orientation Test (LOT)	parent/caregiver	Down syndrome, cerebral palsy	dyad	Baker BL, Blacher J, Olsson MB. Preschool children with and without developmental delay: behaviour problems, parents' optimism and well-being. Journal of Intellectual Disability Research. 2005;49(Part 8):575-590.
Social health and relationships	Caregiver marital relationship	Dyadic Adjustment Scale (DAS)	parent/caregiver	Down syndrome, cerebral palsy	dyad	Baker BL, Blacher J, Olsson MB. Preschool children with and without developmental delay: behaviour problems, parents' optimism and well-being. Journal of Intellectual Disability Research. 2005;49(Part 8):575-590.
Social health and relationships	Family function and quality of family life	Family Impact Questionnaire (FIQ)	parent/caregiver	Down syndrome, cerebral palsy	dyad	Baker BL, Blacher J, Olsson MB. Preschool children with and without developmental delay: behaviour problems, parents' optimism and well-being. Journal of Intellectual Disability Research. 2005;49(Part 8):575-590.
Mental health	Child mental health	Child Behavior Checklist (CBCL)	parent/caregiver	Down syndrome, cerebral palsy	dyad	Baker BL, Mcintyre LL, Blacher J, Crnic K, Edelbrock C, Low C. Pre-school children with and without developmental delay: behaviour problems and parenting stress over time. Journal of Intellectual Disability Research. 2003;47(Parts 4/5):217-230.
Mental health	Child mental illness -- externalizing	Child Behavior Checklist (CBCL)	parent/caregiver	Down syndrome, cerebral palsy	dyad	Baker BL, Mcintyre LL, Blacher J, Crnic K, Edelbrock C, Low C. Pre-school children with and without developmental delay: behaviour problems and parenting stress over time. Journal of Intellectual Disability Research. 2003;47(Parts 4/5):217-230.
Mental health	Child mental illness -- internalizing	Child Behavior Checklist (CBCL)	parent/caregiver	Down syndrome, cerebral palsy	dyad	Baker BL, Mcintyre LL, Blacher J, Crnic K, Edelbrock C, Low C. Pre-school children with and without developmental delay: behaviour problems and parenting stress over time. Journal of Intellectual Disability Research. 2003;47(Parts 4/5):217-230.
Social health and relationships	Family function and quality of family life	Family Impact Questionnaire (FIQ)	parent/caregiver	Down syndrome, cerebral palsy	dyad	Baker BL, Mcintyre LL, Blacher J, Crnic K, Edelbrock C, Low C. Pre-school children with and without developmental delay: behaviour problems and parenting stress over time. Journal of Intellectual Disability Research. 2003;47(Parts 4/5):217-230.
Mental health	Caregiver stress	Pediatric Inventory for Parents (PIP)	parent/caregiver	sickle cell disease	parent/caregiver	Barakat L, Patterson C, Tarazi R, Ely. E. Disease-related parenting stress in two sickle cell disease caregiver samples: Preschool and adolescent. Families, Systems, & Health. 2007 2007;25(2):147-161.
Social health and relationships	Family function and quality of family life	Family Environment Scale (FES)	parent/caregiver	sickle cell disease	parent/caregiver	Barakat L, Patterson C, Tarazi R, Ely. E. Disease-related parenting stress in two sickle cell disease caregiver samples: Preschool and adolescent. Families, Systems, & Health. 2007 2007;25(2):147-161.
Disease management & perceptions	Caregiver/child roles in disease management	Study specific: Knowledge of SCD	parent/caregiver	sickle cell disease	dyad	Barakat LP, Smith-Whitley K, Ohene-Frempong K. Treatment adherence in children with sickle cell disease: Disease-related risk and psychosocial resistance factors. Journal of Clinical Psychology in Medical Settings. September 2002;9(3):201-209.
Mental health	Caregiver general mental health status	Brief Symptom Inventory (BSI)	parent/caregiver	sickle cell disease	dyad	Barakat LP, Smith-Whitley K, Ohene-Frempong K. Treatment adherence in children with sickle cell disease: Disease-related risk and psychosocial resistance factors. Journal of Clinical Psychology in Medical Settings. September 2002;9(3):201-209.
Mental health	Child mental health	Child Behavior Checklist (CBCL)	parent/caregiver	sickle cell disease	dyad	Barakat LP, Smith-Whitley K, Ohene-Frempong K. Treatment adherence in children with sickle cell disease: Disease-related risk and psychosocial resistance factors. Journal of Clinical Psychology in Medical Settings. September 2002;9(3):201-209.
Mental health	Child mental illness -- externalizing	Child Behavior Checklist (CBCL)	parent/caregiver	sickle cell disease	dyad	Barakat LP, Smith-Whitley K, Ohene-Frempong K. Treatment adherence in children with sickle cell disease: Disease-related risk and psychosocial resistance factors. Journal of Clinical Psychology in Medical Settings. September 2002;9(3):201-209.
Mental health	Child mental illness -- internalizing	Child Behavior Checklist (CBCL)	parent/caregiver	sickle cell disease	dyad	Barakat LP, Smith-Whitley K, Ohene-Frempong K. Treatment adherence in children with sickle cell disease: Disease-related risk and psychosocial resistance factors. Journal of Clinical Psychology in Medical Settings. September 2002;9(3):201-209.
Mental health	Caregiver general mental health status	COPE Inventory	parent/caregiver	sickle cell disease	dyad	Barakat LP, Smith-Whitley K, Ohene-Frempong K. Treatment adherence in children with sickle cell disease: Disease-related risk and psychosocial resistance factors. Journal of Clinical Psychology in Medical Settings. September 2002;9(3):201-209.
Mental health	Child mental health	KIDCOPE	child/adolescent	sickle cell disease	dyad	Barakat LP, Smith-Whitley K, Ohene-Frempong K. Treatment adherence in children with sickle cell disease: Disease-related risk and psychosocial resistance factors. Journal of Clinical Psychology in Medical Settings. September 2002;9(3):201-209.
Social health and relationships	Family function and quality of family life	McMaster Family Assessment Device (FAD)	child/adolescent	sickle cell disease	dyad	Barakat LP, Smith-Whitley K, Ohene-Frempong K. Treatment adherence in children with sickle cell disease: Disease-related risk and psychosocial resistance factors. Journal of Clinical Psychology in Medical Settings. September 2002;9(3):201-209.
Social health and relationships	Family function and quality of family life	McMaster Family Assessment Device (FAD)	parent/caregiver	sickle cell disease	dyad	Barakat LP, Smith-Whitley K, Ohene-Frempong K. Treatment adherence in children with sickle cell disease: Disease-related risk and psychosocial resistance factors. Journal of Clinical Psychology in Medical Settings. September 2002;9(3):201-209.
Disease management & perceptions	Caregiver/child roles in disease management	Parents' Self-Efficacy Scale (PSE)	parent/caregiver	cerebral palsy	parent/caregiver	Barlow J, Powell L, Cheshire A. The Training and Support Programme (involving basic massage) for parents of children with cerebral palsy: an implementation study. Journal of Bodywork & Movement Therapies. 2007;11(1):44-53.
Mental health	Caregiver general mental health status	Generalised Self-Efficacy Scale (GSES)	parent/caregiver	cerebral palsy	parent/caregiver	Barlow J, Powell L, Cheshire A. The Training and Support Programme (involving basic massage) for parents of children with cerebral palsy: an implementation study. Journal of Bodywork & Movement Therapies. 2007;11(1):44-53.
Mental health	Caregiver self-efficacy	Generalised Self-Efficacy Scale (GSES)	parent/caregiver	cerebral palsy	parent/caregiver	Barlow J, Powell L, Cheshire A. The Training and Support Programme (involving basic massage) for parents of children with cerebral palsy: an implementation study. Journal of Bodywork & Movement Therapies. 2007;11(1):44-53.
Mental health	Caregiver anxiety	Hospital Anxiety and Depression Scale (HADS)	parent/caregiver	cerebral palsy	parent/caregiver	Barlow J, Powell L, Cheshire A. The Training and Support Programme (involving basic massage) for parents of children with cerebral palsy: an implementation study. Journal of Bodywork & Movement Therapies. 2007;11(1):44-53.
Mental health	Caregiver depression	Hospital Anxiety and Depression Scale (HADS)	parent/caregiver	cerebral palsy	parent/caregiver	Barlow J, Powell L, Cheshire A. The Training and Support Programme (involving basic massage) for parents of children with cerebral palsy: an implementation study. Journal of Bodywork & Movement Therapies. 2007;11(1):44-53.
Mental health	Caregiver stress	Perceived Stress Scales (PSS)	parent/caregiver	cerebral palsy	parent/caregiver	Barlow J, Powell L, Cheshire A. The Training and Support Programme (involving basic massage) for parents of children with cerebral palsy: an implementation study. Journal of Bodywork & Movement Therapies. 2007;11(1):44-53.
Mental health	Caregiver general mental health status	Satisfaction with Life Scale (SWLS)	parent/caregiver	cerebral palsy	parent/caregiver	Barlow J, Powell L, Cheshire A. The Training and Support Programme (involving basic massage) for parents of children with cerebral palsy: an implementation study. Journal of Bodywork & Movement Therapies. 2007;11(1):44-53.
General health and QoL	Child general health status and quality of life	Study specific: 3 items re. sleeping, feeding and mobility problems	parent/caregiver	cerebral palsy	parent/caregiver	Barlow JH, Cullen-Powell LA, Cheshire A. Psychological well-being among mothers of children with cerebral palsy. Early Child Development and Care. 2006 2006;176(3-4):421-428.
Mental health	Caregiver general mental health status	Generalised Self-Efficacy Scale (GSES)	parent/caregiver	cerebral palsy	parent/caregiver	Barlow JH, Cullen-Powell LA, Cheshire A. Psychological well-being among mothers of children with cerebral palsy. Early Child Development and Care. 2006 2006;176(3-4):421-428.
Mental health	Caregiver self-efficacy	Generalised Self-Efficacy Scale (GSES)	parent/caregiver	cerebral palsy	parent/caregiver	Barlow JH, Cullen-Powell LA, Cheshire A. Psychological well-being among mothers of children with cerebral palsy. Early Child Development and Care. 2006 2006;176(3-4):421-428.
Mental health	Caregiver anxiety	Hospital Anxiety and Depression Scale (HADS)	parent/caregiver	cerebral palsy	parent/caregiver	Barlow JH, Cullen-Powell LA, Cheshire A. Psychological well-being among mothers of children with cerebral palsy. Early Child Development and Care. 2006 2006;176(3-4):421-428.
Mental health	Caregiver depression	Hospital Anxiety and Depression Scale (HADS)	parent/caregiver	cerebral palsy	parent/caregiver	Barlow JH, Cullen-Powell LA, Cheshire A. Psychological well-being among mothers of children with cerebral palsy. Early Child Development and Care. 2006 2006;176(3-4):421-428.
Mental health	Caregiver general mental health status	Hospital Anxiety and Depression Scale (HADS)	parent/caregiver	cerebral palsy	parent/caregiver	Barlow JH, Cullen-Powell LA, Cheshire A. Psychological well-being among mothers of children with cerebral palsy. Early Child Development and Care. 2006 2006;176(3-4):421-428.
Mental health	Caregiver general mental health status	Parents' Self-Efficacy Scale (PSE)	parent/caregiver	cerebral palsy	parent/caregiver	Barlow JH, Cullen-Powell LA, Cheshire A. Psychological well-being among mothers of children with cerebral palsy. Early Child Development and Care. 2006 2006;176(3-4):421-428.
Mental health	Caregiver self-efficacy	Parents' Self-Efficacy Scale (PSE)	parent/caregiver	cerebral palsy	parent/caregiver	Barlow JH, Cullen-Powell LA, Cheshire A. Psychological well-being among mothers of children with cerebral palsy. Early Child Development and Care. 2006 2006;176(3-4):421-428.
Mental health	Child mental health	Child Behavior Checklist (CBCL)	parent/caregiver	neurofibromatosis type 1	child-patients	Barton B, North K. Social skills of children with neurofibromatosis type 1. Developmental Medicine and Child Neurology. August 2004;46(8):553-563.
Mental health	Child mental illness -- externalizing	Child Behavior Checklist (CBCL)	parent/caregiver	neurofibromatosis type 1	child-patients	Barton B, North K. Social skills of children with neurofibromatosis type 1. Developmental Medicine and Child Neurology. August 2004;46(8):553-563.
Mental health	Child mental illness -- internalizing	Child Behavior Checklist (CBCL)	parent/caregiver	neurofibromatosis type 1	child-patients	Barton B, North K. Social skills of children with neurofibromatosis type 1. Developmental Medicine and Child Neurology. August 2004;46(8):553-563.
Mental health	Child mental health	Child Behavior Checklist (CBCL)	teacher	neurofibromatosis type 1	child-patients	Barton B, North K. Social skills of children with neurofibromatosis type 1. Developmental Medicine and Child Neurology. August 2004;46(8):553-563.
Mental health	Child mental illness -- externalizing	Child Behavior Checklist (CBCL)	teacher	neurofibromatosis type 1	child-patients	Barton B, North K. Social skills of children with neurofibromatosis type 1. Developmental Medicine and Child Neurology. August 2004;46(8):553-563.
Mental health	Child mental illness -- internalizing	Child Behavior Checklist (CBCL)	teacher	neurofibromatosis type 1	child-patients	Barton B, North K. Social skills of children with neurofibromatosis type 1. Developmental Medicine and Child Neurology. August 2004;46(8):553-563.
Social health and relationships	Child social interaction	Social Skills Rating System (SSRS)	parent/caregiver	neurofibromatosis type 1	child-patients	Barton B, North K. Social skills of children with neurofibromatosis type 1. Developmental Medicine and Child Neurology. August 2004;46(8):553-563.
Social health and relationships	Child social interaction	Social Skills Rating System (SSRS)	child/adolescent	neurofibromatosis type 1	child-patients	Barton B, North K. Social skills of children with neurofibromatosis type 1. Developmental Medicine and Child Neurology. August 2004;46(8):553-563.
Social health and relationships	Child social interaction	Social Skills Rating System (SSRS)	teacher	neurofibromatosis type 1	child-patients	Barton B, North K. Social skills of children with neurofibromatosis type 1. Developmental Medicine and Child Neurology. August 2004;46(8):553-563.
Disease management & perceptions	Caregiver/child roles in disease management	Diabetes-Specific Co-parenting Questionnaire (DCQ)	parent/caregiver	type 1 diabetes	entire family	Barzel M, Reid GJ. Coparenting in relation to children's psychosocial and diabetes-specific adjustment. Journal of Pediatric Psychology. Jun 2011;36(5):618-629.
Disease management & perceptions	Treatment adherence	Pediatric Quality of Life Inventory (Peds-QL)	child/adolescent	type 1 diabetes	entire family	Barzel M, Reid GJ. Coparenting in relation to children's psychosocial and diabetes-specific adjustment. Journal of Pediatric Psychology. Jun 2011;36(5):618-629.
Disease management & perceptions	Child perceptions of disease severity	Pediatric Quality of Life Inventory (Peds-QL)	child/adolescent	type 1 diabetes	entire family	Barzel M, Reid GJ. Coparenting in relation to children's psychosocial and diabetes-specific adjustment. Journal of Pediatric Psychology. Jun 2011;36(5):618-629.
Disease management & perceptions	Child/caregiver/family satisfaction with care	Pediatric Quality of Life Inventory (Peds-QL)	child/adolescent	type 1 diabetes	entire family	Barzel M, Reid GJ. Coparenting in relation to children's psychosocial and diabetes-specific adjustment. Journal of Pediatric Psychology. Jun 2011;36(5):618-629.
Disease management & perceptions	Caregiver/child roles in disease management	Self Care Inventory (SCI)	child/adolescent	type 1 diabetes	entire family	Barzel M, Reid GJ. Coparenting in relation to children's psychosocial and diabetes-specific adjustment. Journal of Pediatric Psychology. Jun 2011;36(5):618-629.
Disease management & perceptions	Caregiver/child roles in disease management	Self Care Inventory (SCI)	parent/caregiver	type 1 diabetes	entire family	Barzel M, Reid GJ. Coparenting in relation to children's psychosocial and diabetes-specific adjustment. Journal of Pediatric Psychology. Jun 2011;36(5):618-629.
Disease management & perceptions	Treatment adherence	Self Care Inventory (SCI)	child/adolescent	type 1 diabetes	entire family	Barzel M, Reid GJ. Coparenting in relation to children's psychosocial and diabetes-specific adjustment. Journal of Pediatric Psychology. Jun 2011;36(5):618-629.
Disease management & perceptions	Treatment adherence	Self Care Inventory (SCI)	parent/caregiver	type 1 diabetes	entire family	Barzel M, Reid GJ. Coparenting in relation to children's psychosocial and diabetes-specific adjustment. Journal of Pediatric Psychology. Jun 2011;36(5):618-629.
General health and QoL	Child general health status and quality of life	Pediatric Quality of Life Inventory (Peds-QL)	child/adolescent	type 1 diabetes	entire family	Barzel M, Reid GJ. Coparenting in relation to children's psychosocial and diabetes-specific adjustment. Journal of Pediatric Psychology. Jun 2011;36(5):618-629.
Mental health	Child mental illness -- externalizing	Child Behavior Checklist (CBCL)	parent/caregiver	type 1 diabetes	entire family	Barzel M, Reid GJ. Coparenting in relation to children's psychosocial and diabetes-specific adjustment. Journal of Pediatric Psychology. Jun 2011;36(5):618-629.
Mental health	Child mental illness -- internalizing	Child Behavior Checklist (CBCL)	parent/caregiver	type 1 diabetes	entire family	Barzel M, Reid GJ. Coparenting in relation to children's psychosocial and diabetes-specific adjustment. Journal of Pediatric Psychology. Jun 2011;36(5):618-629.
Social health and relationships	Caregiver marital relationship	Co-parenting Questionnaire (CQ)	parent/caregiver	type 1 diabetes	entire family	Barzel M, Reid GJ. Coparenting in relation to children's psychosocial and diabetes-specific adjustment. Journal of Pediatric Psychology. Jun 2011;36(5):618-629.
Social health and relationships	Family function and quality of family life	Co-parenting Questionnaire (CQ)	parent/caregiver	type 1 diabetes	entire family	Barzel M, Reid GJ. Coparenting in relation to children's psychosocial and diabetes-specific adjustment. Journal of Pediatric Psychology. Jun 2011;36(5):618-629.
Social health and relationships	Caregiver marital relationship	Diabetes-Specific Co-parenting Questionnaire (DCQ)	parent/caregiver	type 1 diabetes	entire family	Barzel M, Reid GJ. Coparenting in relation to children's psychosocial and diabetes-specific adjustment. Journal of Pediatric Psychology. Jun 2011;36(5):618-629.
Social health and relationships	Family function and quality of family life	Diabetes-Specific Co-parenting Questionnaire (DCQ)	parent/caregiver	type 1 diabetes	entire family	Barzel M, Reid GJ. Coparenting in relation to children's psychosocial and diabetes-specific adjustment. Journal of Pediatric Psychology. Jun 2011;36(5):618-629.
General health and QoL	Caregiver general health and quality of life	Short Form 36 Health Survey (SF-36)	parent/caregiver	cerebral palsy	parent/caregiver	Bella GP, Garcia MC, Spadari-Bratfisch RC. Salivary cortisol, stress, and health in primary caregivers (mothers) of children with cerebral palsy. Psychoneuroendocrinology. Jul 2011;36(6):834-842.
Mental health	Caregiver general mental health status	Burden Interview	parent/caregiver	cerebral palsy	parent/caregiver	Bella GP, Garcia MC, Spadari-Bratfisch RC. Salivary cortisol, stress, and health in primary caregivers (mothers) of children with cerebral palsy. Psychoneuroendocrinology. Jul 2011;36(6):834-842.
Mental health	Caregiver stress	Burden Interview	parent/caregiver	cerebral palsy	parent/caregiver	Bella GP, Garcia MC, Spadari-Bratfisch RC. Salivary cortisol, stress, and health in primary caregivers (mothers) of children with cerebral palsy. Psychoneuroendocrinology. Jul 2011;36(6):834-842.
Mental health	Caregiver stress	Perceived Stress Questionnaire	parent/caregiver	cerebral palsy	parent/caregiver	Bella GP, Garcia MC, Spadari-Bratfisch RC. Salivary cortisol, stress, and health in primary caregivers (mothers) of children with cerebral palsy. Psychoneuroendocrinology. Jul 2011;36(6):834-842.
Social health and relationships	Caregiver social isolation	Burden Interview	parent/caregiver	cerebral palsy	parent/caregiver	Bella GP, Garcia MC, Spadari-Bratfisch RC. Salivary cortisol, stress, and health in primary caregivers (mothers) of children with cerebral palsy. Psychoneuroendocrinology. Jul 2011;36(6):834-842.
General health and QoL	Child general health status and quality of life	Pediatric Quality of Life Inventory (Peds-QL)	child/adolescent	Duchenne muscular dystrophy	child-patients	Bendixen RM, Senesac C, Lott DJ, Vandenborne K. Participation and quality of life in children with Duchenne muscular dystrophy using the International Classification of Functioning, Disability, and Health. Health & Quality of Life Outcomes. 2012;10:43.
Physical health and functional status	Child physical activity	Children’s Assessment of Participation and Enjoyment (CAPE)	child/adolescent	Duchenne muscular dystrophy	child-patients	Bendixen RM, Senesac C, Lott DJ, Vandenborne K. Participation and quality of life in children with Duchenne muscular dystrophy using the International Classification of Functioning, Disability, and Health. Health & Quality of Life Outcomes. 2012;10:43.
Disease management & perceptions	Child perceptions of disease severity	Diabetes Quality of Life for Youth Scale (DQOLY)	child/adolescent	type 1 diabetes	dyad	Berg CA, Schindler I, Maharajh S. Adolescents' and mothers' perceptions of the cognitive and relational functions of collaboration and adjustment in dealing with type 1 diabetes. Journal of Family Psychology. Dec 2008;22(6):865-874.
Disease management & perceptions	Treatment adherence	Self Care Inventory (SCI)	child/adolescent	type 1 diabetes	dyad	Berg CA, Schindler I, Maharajh S. Adolescents' and mothers' perceptions of the cognitive and relational functions of collaboration and adjustment in dealing with type 1 diabetes. Journal of Family Psychology. Dec 2008;22(6):865-874.
Disease management & perceptions	Treatment adherence	Self Care Inventory (SCI)	parent/caregiver	type 1 diabetes	dyad	Berg CA, Schindler I, Maharajh S. Adolescents' and mothers' perceptions of the cognitive and relational functions of collaboration and adjustment in dealing with type 1 diabetes. Journal of Family Psychology. Dec 2008;22(6):865-874.
Disease management & perceptions	Caregiver/child roles in disease management	Study specific: Perceptions of Collaboration Questionnaire (PCQ)	child/adolescent	type 1 diabetes	dyad	Berg CA, Schindler I, Maharajh S. Adolescents' and mothers' perceptions of the cognitive and relational functions of collaboration and adjustment in dealing with type 1 diabetes. Journal of Family Psychology. Dec 2008;22(6):865-874.
Disease management & perceptions	Caregiver/child roles in disease management	Study specific: Perceptions of Collaboration Questionnaire (PCQ)	parent/caregiver	type 1 diabetes	dyad	Berg CA, Schindler I, Maharajh S. Adolescents' and mothers' perceptions of the cognitive and relational functions of collaboration and adjustment in dealing with type 1 diabetes. Journal of Family Psychology. Dec 2008;22(6):865-874.
General health and QoL	Child general health status and quality of life	Diabetes Quality of Life for Youth Scale (DQOLY)	child/adolescent	type 1 diabetes	dyad	Berg CA, Schindler I, Maharajh S. Adolescents' and mothers' perceptions of the cognitive and relational functions of collaboration and adjustment in dealing with type 1 diabetes. Journal of Family Psychology. Dec 2008;22(6):865-874.
Mental health	Caregiver depression	Center for Epidemiologic Studies Depression (CES-D)	parent/caregiver	type 1 diabetes	dyad	Berg CA, Schindler I, Maharajh S. Adolescents' and mothers' perceptions of the cognitive and relational functions of collaboration and adjustment in dealing with type 1 diabetes. Journal of Family Psychology. Dec 2008;22(6):865-874.
Mental health	Child mental illness -- internalizing	Child Depression Inventory (CDI)	child/adolescent	type 1 diabetes	dyad	Berg CA, Schindler I, Maharajh S. Adolescents' and mothers' perceptions of the cognitive and relational functions of collaboration and adjustment in dealing with type 1 diabetes. Journal of Family Psychology. Dec 2008;22(6):865-874.
Mental health	Child mental health	Positive and Negative Affect Scale (PANAS)	child/adolescent	type 1 diabetes	dyad	Berg CA, Schindler I, Maharajh S. Adolescents' and mothers' perceptions of the cognitive and relational functions of collaboration and adjustment in dealing with type 1 diabetes. Journal of Family Psychology. Dec 2008;22(6):865-874.
Mental health	Caregiver general mental health status	Positive and Negative Affect Scale (PANAS)	parent/caregiver	type 1 diabetes	dyad	Berg CA, Schindler I, Maharajh S. Adolescents' and mothers' perceptions of the cognitive and relational functions of collaboration and adjustment in dealing with type 1 diabetes. Journal of Family Psychology. Dec 2008;22(6):865-874.
Mental health	Caregiver general mental health status	Parent Report of Parent Behavior Inventory (PRPBI)	parent/caregiver	type 1 diabetes	dyad	Berg CA, Schindler I, Maharajh S. Adolescents' and mothers' perceptions of the cognitive and relational functions of collaboration and adjustment in dealing with type 1 diabetes. Journal of Family Psychology. Dec 2008;22(6):865-874.
Social health and relationships	Child social support	Child Report of Parent Behavior Inventory (CRPBI)	child/adolescent	type 1 diabetes	dyad	Berg CA, Schindler I, Maharajh S. Adolescents' and mothers' perceptions of the cognitive and relational functions of collaboration and adjustment in dealing with type 1 diabetes. Journal of Family Psychology. Dec 2008;22(6):865-874.
Social health and relationships	Family function and quality of family life	Child Report of Parent Behavior Inventory (CRPBI)	child/adolescent	type 1 diabetes	dyad	Berg CA, Schindler I, Maharajh S. Adolescents' and mothers' perceptions of the cognitive and relational functions of collaboration and adjustment in dealing with type 1 diabetes. Journal of Family Psychology. Dec 2008;22(6):865-874.
Social health and relationships	Family function and quality of family life	Parent Report of Parent Behavior Inventory (PRPBI)	parent/caregiver	type 1 diabetes	dyad	Berg CA, Schindler I, Maharajh S. Adolescents' and mothers' perceptions of the cognitive and relational functions of collaboration and adjustment in dealing with type 1 diabetes. Journal of Family Psychology. Dec 2008;22(6):865-874.
Social health and relationships	Family function and quality of family life	Study specific: Perceptions of Collaboration Questionnaire (PCQ)	child/adolescent	type 1 diabetes	dyad	Berg CA, Schindler I, Maharajh S. Adolescents' and mothers' perceptions of the cognitive and relational functions of collaboration and adjustment in dealing with type 1 diabetes. Journal of Family Psychology. Dec 2008;22(6):865-874.
Social health and relationships	Family function and quality of family life	Study specific: Perceptions of Collaboration Questionnaire (PCQ)	parent/caregiver	type 1 diabetes	dyad	Berg CA, Schindler I, Maharajh S. Adolescents' and mothers' perceptions of the cognitive and relational functions of collaboration and adjustment in dealing with type 1 diabetes. Journal of Family Psychology. Dec 2008;22(6):865-874.
Mental health	Caregiver depression	Center for Epidemiologic Studies Depression (CES-D)	parent/caregiver	type 1 diabetes	dyad	Berg CA, Wiebe DJ, Beveridge RM, et al. Mother child appraised involvement in coping with diabetes stressors and emotional adjustment. Journal of Pediatric Psychology. Sep 2007;32(8):995-1005.
Mental health	Child mental illness -- internalizing	Child Depression Inventory (CDI)	child/adolescent	type 1 diabetes	dyad	Berg CA, Wiebe DJ, Beveridge RM, et al. Mother child appraised involvement in coping with diabetes stressors and emotional adjustment. Journal of Pediatric Psychology. Sep 2007;32(8):995-1005.
Mental health	Caregiver general mental health status	Positive and Negative Affect Scale (PANAS)	parent/caregiver	type 1 diabetes	dyad	Berg CA, Wiebe DJ, Beveridge RM, et al. Mother child appraised involvement in coping with diabetes stressors and emotional adjustment. Journal of Pediatric Psychology. Sep 2007;32(8):995-1005.
Disease management & perceptions	Child perceptions of disease severity	Study specific: disease management and treatment adherence	child/adolescent	phenylketonuria	dyad	Bilginsoy C, Waitzman N, Leonard CO, Ernst SL. Living with phenylketonuria: Perspectives of patients and their families. Journal of Inherited Metabolic Disease. January 2005;28(5):639-649.
Disease management & perceptions	Treatment adherence	Study specific: disease management and treatment adherence	child/adolescent	phenylketonuria	dyad	Bilginsoy C, Waitzman N, Leonard CO, Ernst SL. Living with phenylketonuria: Perspectives of patients and their families. Journal of Inherited Metabolic Disease. January 2005;28(5):639-649.
Disease management & perceptions	Caregiver/child roles in disease management	Study specific: disease management and treatment adherence	child/adolescent	phenylketonuria	dyad	Bilginsoy C, Waitzman N, Leonard CO, Ernst SL. Living with phenylketonuria: Perspectives of patients and their families. Journal of Inherited Metabolic Disease. January 2005;28(5):639-649.
Disease management & perceptions	Caregiver/child roles in disease management	Study specific: disease management and treatment adherence	parent/caregiver	phenylketonuria	dyad	Bilginsoy C, Waitzman N, Leonard CO, Ernst SL. Living with phenylketonuria: Perspectives of patients and their families. Journal of Inherited Metabolic Disease. January 2005;28(5):639-649.
Disease management & perceptions	Treatment adherence	Study specific: disease management and treatment adherence	parent/caregiver	phenylketonuria	dyad	Bilginsoy C, Waitzman N, Leonard CO, Ernst SL. Living with phenylketonuria: Perspectives of patients and their families. Journal of Inherited Metabolic Disease. January 2005;28(5):639-649.
Mental health	Child mental health	Child Behavior Checklist (CBCL)	teacher	cerebral palsy, Down syndrome, neurological disorder	child-patients	Blacher J, Baker BL, Eisenhower AS. Student-teacher relationship stability across early school years for children with intellectual disability or typical development. American Journal on Intellectual & Developmental Disabilities. Sep 2009;114(5):322-339.
Mental health	Child mental illness -- externalizing	Child Behavior Checklist (CBCL)	teacher	cerebral palsy, Down syndrome, neurological disorder	child-patients	Blacher J, Baker BL, Eisenhower AS. Student-teacher relationship stability across early school years for children with intellectual disability or typical development. American Journal on Intellectual & Developmental Disabilities. Sep 2009;114(5):322-339.
Mental health	Child mental illness -- internalizing	Child Behavior Checklist (CBCL)	teacher	cerebral palsy, Down syndrome, neurological disorder	child-patients	Blacher J, Baker BL, Eisenhower AS. Student-teacher relationship stability across early school years for children with intellectual disability or typical development. American Journal on Intellectual & Developmental Disabilities. Sep 2009;114(5):322-339.
Social health and relationships	Child scholastic achievement	Classroom Climate	teacher	cerebral palsy, Down syndrome, neurological disorder	child-patients	Blacher J, Baker BL, Eisenhower AS. Student-teacher relationship stability across early school years for children with intellectual disability or typical development. American Journal on Intellectual & Developmental Disabilities. Sep 2009;114(5):322-339.
Social health and relationships	Child social interaction	Social Skills Rating System (SSRS)	teacher	cerebral palsy, Down syndrome, neurological disorder	child-patients	Blacher J, Baker BL, Eisenhower AS. Student-teacher relationship stability across early school years for children with intellectual disability or typical development. American Journal on Intellectual & Developmental Disabilities. Sep 2009;114(5):322-339.
Social health and relationships	Child social interaction	Student-Teacher Relationship Scale (STRS)	teacher	cerebral palsy, Down syndrome, neurological disorder	child-patients	Blacher J, Baker BL, Eisenhower AS. Student-teacher relationship stability across early school years for children with intellectual disability or typical development. American Journal on Intellectual & Developmental Disabilities. Sep 2009;114(5):322-339.
Mental health	Caregiver anxiety	Beck Anxiety Inventory (BAI)	parent/caregiver	maternally inherited mitochondrial disorders, autosomal recessive metabolic disorders	parent/caregiver	Boles RG, Burnett BB, Gleditsch K, et al. A high predisposition to depression and anxiety in mothers and other matrilineal relatives of children with presumed maternally inherited mitochondrial disorders. American Journal of Medical Genetics. Part B, Neuropsychiatric Genetics: the Official Publication of the International Society of Psychiatric Genetics. Aug 5 2005;137B(1):20-24.
Mental health	Caregiver depression	Beck Depression Inventory (BDI)	parent/caregiver	maternally inherited mitochondrial disorders, autosomal recessive metabolic disorders	parent/caregiver	Boles RG, Burnett BB, Gleditsch K, et al. A high predisposition to depression and anxiety in mothers and other matrilineal relatives of children with presumed maternally inherited mitochondrial disorders. American Journal of Medical Genetics. Part B, Neuropsychiatric Genetics: the Official Publication of the International Society of Psychiatric Genetics. Aug 5 2005;137B(1):20-24.
Mental health	Caregiver anxiety	Study specific: Questionnaire for Mothers of Children With Genetic Metabolic Disease	parent/caregiver	maternally inherited mitochondrial disorders, autosomal recessive metabolic disorders	parent/caregiver	Boles RG, Burnett BB, Gleditsch K, et al. A high predisposition to depression and anxiety in mothers and other matrilineal relatives of children with presumed maternally inherited mitochondrial disorders. American Journal of Medical Genetics. Part B, Neuropsychiatric Genetics: the Official Publication of the International Society of Psychiatric Genetics. Aug 5 2005;137B(1):20-24.
Mental health	Caregiver depression	Study specific: Questionnaire for Mothers of Children With Genetic Metabolic Disease	parent/caregiver	maternally inherited mitochondrial disorders, autosomal recessive metabolic disorders	parent/caregiver	Boles RG, Burnett BB, Gleditsch K, et al. A high predisposition to depression and anxiety in mothers and other matrilineal relatives of children with presumed maternally inherited mitochondrial disorders. American Journal of Medical Genetics. Part B, Neuropsychiatric Genetics: the Official Publication of the International Society of Psychiatric Genetics. Aug 5 2005;137B(1):20-24.
Mental health	Caregiver general mental health status	Study specific: Questionnaire for Mothers of Children With Genetic Metabolic Disease	parent/caregiver	maternally inherited mitochondrial disorders, autosomal recessive metabolic disorders	parent/caregiver	Boles RG, Burnett BB, Gleditsch K, et al. A high predisposition to depression and anxiety in mothers and other matrilineal relatives of children with presumed maternally inherited mitochondrial disorders. American Journal of Medical Genetics. Part B, Neuropsychiatric Genetics: the Official Publication of the International Society of Psychiatric Genetics. Aug 5 2005;137B(1):20-24.
Mental health	Caregiver anxiety	Multidimensional self-report questionnaire	parent/caregiver	diabetes	parent/caregiver	Boman KK, Viksten J, Kogner P, Samuelsson U. Serious illness in childhood: the different threats of cancer and diabetes from a parent perspective. Journal of Pediatrics. Sep 2004;145(3):373-379.
Mental health	Caregiver depression	Multidimensional self-report questionnaire	parent/caregiver	diabetes	parent/caregiver	Boman KK, Viksten J, Kogner P, Samuelsson U. Serious illness in childhood: the different threats of cancer and diabetes from a parent perspective. Journal of Pediatrics. Sep 2004;145(3):373-379.
Mental health	Caregiver general mental health status	Multidimensional self-report questionnaire	parent/caregiver	diabetes	parent/caregiver	Boman KK, Viksten J, Kogner P, Samuelsson U. Serious illness in childhood: the different threats of cancer and diabetes from a parent perspective. Journal of Pediatrics. Sep 2004;145(3):373-379.
Mental health	Child mental health	EASI Temperament Survey	parent/caregiver	Down syndrome, cerebral palsy	parent/caregiver	Bostrom P, Broberg M, Hwang CP. Different, difficult or distinct? Mothers' and fathers' perceptions of temperament in children with and without intellectual disabilities. Journal of Intellectual Disability Research. September 2010;54(9):806-819.
Social health and relationships	Child social interaction	EASI Temperament Survey	parent/caregiver	Down syndrome, cerebral palsy	parent/caregiver	Bostrom P, Broberg M, Hwang CP. Different, difficult or distinct? Mothers' and fathers' perceptions of temperament in children with and without intellectual disabilities. Journal of Intellectual Disability Research. September 2010;54(9):806-819.
Social health and relationships	Family function and quality of family life	Family Impact Questionnaire (FIQ)	parent/caregiver	Down syndrome, cerebral palsy	parent/caregiver	Bostrom P, Broberg M, Hwang CP. Different, difficult or distinct? Mothers' and fathers' perceptions of temperament in children with and without intellectual disabilities. Journal of Intellectual Disability Research. September 2010;54(9):806-819.
Mental health	Child mental health	EASI Temperament Survey	parent/caregiver	Down syndrome, cerebral palsy, chromosomal abnormalities	parent/caregiver	Bostrom PK, Broberg M, Bodin L. Child's positive and negative impacts on parents--a person-oriented approach to understanding temperament in preschool children with intellectual disabilities. Research in Developmental Disabilities. Sep-Oct 2011;32(5):1860-1871.
Mental health	Caregiver general mental health status	Family Impact Questionnaire (FIQ)	parent/caregiver	Down syndrome, cerebral palsy, chromosomal abnormalities	parent/caregiver	Bostrom PK, Broberg M, Bodin L. Child's positive and negative impacts on parents--a person-oriented approach to understanding temperament in preschool children with intellectual disabilities. Research in Developmental Disabilities. Sep-Oct 2011;32(5):1860-1871.
Mental health	Child mental illness -- externalizing	Nisonger Child Behavior Rating Form (NCBRF)	parent/caregiver	Down syndrome, cerebral palsy, chromosomal abnormalities	parent/caregiver	Bostrom PK, Broberg M, Bodin L. Child's positive and negative impacts on parents--a person-oriented approach to understanding temperament in preschool children with intellectual disabilities. Research in Developmental Disabilities. Sep-Oct 2011;32(5):1860-1871.
Mental health	Child mental health	Strengths & Difficulties Questionnaire (SDQ)	parent/caregiver	Down syndrome, cerebral palsy, chromosomal abnormalities	parent/caregiver	Bostrom PK, Broberg M, Bodin L. Child's positive and negative impacts on parents--a person-oriented approach to understanding temperament in preschool children with intellectual disabilities. Research in Developmental Disabilities. Sep-Oct 2011;32(5):1860-1871.
Mental health	Child mental illness -- externalizing	Strengths & Difficulties Questionnaire (SDQ)	parent/caregiver	Down syndrome, cerebral palsy, chromosomal abnormalities	parent/caregiver	Bostrom PK, Broberg M, Bodin L. Child's positive and negative impacts on parents--a person-oriented approach to understanding temperament in preschool children with intellectual disabilities. Research in Developmental Disabilities. Sep-Oct 2011;32(5):1860-1871.
Mental health	Child mental illness -- internalizing	Strengths & Difficulties Questionnaire (SDQ)	parent/caregiver	Down syndrome, cerebral palsy, chromosomal abnormalities	parent/caregiver	Bostrom PK, Broberg M, Bodin L. Child's positive and negative impacts on parents--a person-oriented approach to understanding temperament in preschool children with intellectual disabilities. Research in Developmental Disabilities. Sep-Oct 2011;32(5):1860-1871.
Physical health and functional status	Child physical activity	EASI Temperament Survey	parent/caregiver	Down syndrome, cerebral palsy, chromosomal abnormalities	parent/caregiver	Bostrom PK, Broberg M, Bodin L. Child's positive and negative impacts on parents--a person-oriented approach to understanding temperament in preschool children with intellectual disabilities. Research in Developmental Disabilities. Sep-Oct 2011;32(5):1860-1871.
Physical health and functional status	Child cognitive function	Study specific: Level of functioning questionnaire (i.e., five questions assessing the child’s functional status)	parent/caregiver	Down syndrome, cerebral palsy, chromosomal abnormalities	parent/caregiver	Bostrom PK, Broberg M, Bodin L. Child's positive and negative impacts on parents--a person-oriented approach to understanding temperament in preschool children with intellectual disabilities. Research in Developmental Disabilities. Sep-Oct 2011;32(5):1860-1871.
Physical health and functional status	Child gross motor function	Study specific: Level of functioning questionnaire (i.e., five questions assessing the child’s functional status)	parent/caregiver	Down syndrome, cerebral palsy, chromosomal abnormalities	parent/caregiver	Bostrom PK, Broberg M, Bodin L. Child's positive and negative impacts on parents--a person-oriented approach to understanding temperament in preschool children with intellectual disabilities. Research in Developmental Disabilities. Sep-Oct 2011;32(5):1860-1871.
Social health and relationships	Child social interaction	EASI Temperament Survey	parent/caregiver	Down syndrome, cerebral palsy, chromosomal abnormalities	parent/caregiver	Bostrom PK, Broberg M, Bodin L. Child's positive and negative impacts on parents--a person-oriented approach to understanding temperament in preschool children with intellectual disabilities. Research in Developmental Disabilities. Sep-Oct 2011;32(5):1860-1871.
Social health and relationships	Family function and quality of family life	Family Impact Questionnaire (FIQ)	parent/caregiver	Down syndrome, cerebral palsy, chromosomal abnormalities	parent/caregiver	Bostrom PK, Broberg M, Bodin L. Child's positive and negative impacts on parents--a person-oriented approach to understanding temperament in preschool children with intellectual disabilities. Research in Developmental Disabilities. Sep-Oct 2011;32(5):1860-1871.
Social health and relationships	Child social interaction	Study specific: Level of functioning questionnai	parent/caregiver	Down syndrome, cerebral palsy, chromosomal abnormalities	parent/caregiver	Bostrom PK, Broberg M, Bodin L. Child's positive and negative impacts on parents--a person-oriented approach to understanding temperament in preschool children with intellectual disabilities. Research in Developmental Disabilities. Sep-Oct 2011;32(5):1860-1871.
Social health and relationships	Child social interaction	Strengths & Difficulties Questionnaire (SDQ)	parent/caregiver	Down syndrome, cerebral palsy, chromosomal abnormalities	parent/caregiver	Bostrom PK, Broberg M, Bodin L. Child's positive and negative impacts on parents--a person-oriented approach to understanding temperament in preschool children with intellectual disabilities. Research in Developmental Disabilities. Sep-Oct 2011;32(5):1860-1871.
Disease management & perceptions	Caregiver/child roles in disease management	Family Empowerment Scale (FES)	parent/caregiver	cerebral palsy, epilepsy	parent/caregiver	Bourke-Taylor H, Pallant JF, Law M, Howie L. Predicting mental health among mothers of school-aged children with developmental disabilities: The relative contribution of child, maternal and environmental factors. Research in Developmental Disabilities. November 2012;33(6):1732-1740.
Disease management & perceptions	Caregiver/child roles in disease management	Pediatric Evaluation of Disability Inventory (PEDI)	parent/caregiver	cerebral palsy, epilepsy	parent/caregiver	Bourke-Taylor H, Pallant JF, Law M, Howie L. Predicting mental health among mothers of school-aged children with developmental disabilities: The relative contribution of child, maternal and environmental factors. Research in Developmental Disabilities. November 2012;33(6):1732-1740.
General health and QoL	Child independence	Assistance to Participate Scale (APS)	parent/caregiver	cerebral palsy, epilepsy	parent/caregiver	Bourke-Taylor H, Pallant JF, Law M, Howie L. Predicting mental health among mothers of school-aged children with developmental disabilities: The relative contribution of child, maternal and environmental factors. Research in Developmental Disabilities. November 2012;33(6):1732-1740.
General health and QoL	Caregiver general health and quality of life	Health Promoting Activities Scale (HPAS)	parent/caregiver	cerebral palsy, epilepsy	parent/caregiver	Bourke-Taylor H, Pallant JF, Law M, Howie L. Predicting mental health among mothers of school-aged children with developmental disabilities: The relative contribution of child, maternal and environmental factors. Research in Developmental Disabilities. November 2012;33(6):1732-1740.
General health and QoL	Child independence	Pediatric Evaluation of Disability Inventory (PEDI)	parent/caregiver	cerebral palsy, epilepsy	parent/caregiver	Bourke-Taylor H, Pallant JF, Law M, Howie L. Predicting mental health among mothers of school-aged children with developmental disabilities: The relative contribution of child, maternal and environmental factors. Research in Developmental Disabilities. November 2012;33(6):1732-1740.
General health and QoL	Child general health status and quality of life	Pediatric Quality of Life Inventory (Peds-QL)	parent/caregiver	cerebral palsy, epilepsy	parent/caregiver	Bourke-Taylor H, Pallant JF, Law M, Howie L. Predicting mental health among mothers of school-aged children with developmental disabilities: The relative contribution of child, maternal and environmental factors. Research in Developmental Disabilities. November 2012;33(6):1732-1740.
General health and QoL	Caregiver general health and quality of life	Short Form 36 Health Survey (SF-36)	parent/caregiver	cerebral palsy, epilepsy	parent/caregiver	Bourke-Taylor H, Pallant JF, Law M, Howie L. Predicting mental health among mothers of school-aged children with developmental disabilities: The relative contribution of child, maternal and environmental factors. Research in Developmental Disabilities. November 2012;33(6):1732-1740.
Mental health	Child mental health	Child's Challenging Behaviour Scale (CCBS)	parent/caregiver	cerebral palsy, epilepsy	parent/caregiver	Bourke-Taylor H, Pallant JF, Law M, Howie L. Predicting mental health among mothers of school-aged children with developmental disabilities: The relative contribution of child, maternal and environmental factors. Research in Developmental Disabilities. November 2012;33(6):1732-1740.
Mental health	Child mental illness -- externalizing	Child's Challenging Behaviour Scale (CCBS)	parent/caregiver	cerebral palsy, epilepsy	parent/caregiver	Bourke-Taylor H, Pallant JF, Law M, Howie L. Predicting mental health among mothers of school-aged children with developmental disabilities: The relative contribution of child, maternal and environmental factors. Research in Developmental Disabilities. November 2012;33(6):1732-1740.
Mental health	Caregiver self-efficacy	Family Empowerment Scale (FES)	parent/caregiver	cerebral palsy, epilepsy	parent/caregiver	Bourke-Taylor H, Pallant JF, Law M, Howie L. Predicting mental health among mothers of school-aged children with developmental disabilities: The relative contribution of child, maternal and environmental factors. Research in Developmental Disabilities. November 2012;33(6):1732-1740.
Mental health	Caregiver general mental health status	Short Form 36 Health Survey (SF-36)	parent/caregiver	cerebral palsy, epilepsy	parent/caregiver	Bourke-Taylor H, Pallant JF, Law M, Howie L. Predicting mental health among mothers of school-aged children with developmental disabilities: The relative contribution of child, maternal and environmental factors. Research in Developmental Disabilities. November 2012;33(6):1732-1740.
Physical health and functional status	Child physical activity	Assistance to Participate Scale (APS)	parent/caregiver	cerebral palsy, epilepsy	parent/caregiver	Bourke-Taylor H, Pallant JF, Law M, Howie L. Predicting mental health among mothers of school-aged children with developmental disabilities: The relative contribution of child, maternal and environmental factors. Research in Developmental Disabilities. November 2012;33(6):1732-1740.
Social health and relationships	Caregiver social support	Family Environment Scale (FES)	parent/caregiver	cerebral palsy, epilepsy	parent/caregiver	Bourke-Taylor H, Pallant JF, Law M, Howie L. Predicting mental health among mothers of school-aged children with developmental disabilities: The relative contribution of child, maternal and environmental factors. Research in Developmental Disabilities. November 2012;33(6):1732-1740.
Social health and relationships	Family function and quality of family life	Family Environment Scale (FES)	parent/caregiver	cerebral palsy, epilepsy	parent/caregiver	Bourke-Taylor H, Pallant JF, Law M, Howie L. Predicting mental health among mothers of school-aged children with developmental disabilities: The relative contribution of child, maternal and environmental factors. Research in Developmental Disabilities. November 2012;33(6):1732-1740.
Social health and relationships	Caregiver social isolation	Health Promoting Activities Scale (HPAS)	parent/caregiver	cerebral palsy, epilepsy	parent/caregiver	Bourke-Taylor H, Pallant JF, Law M, Howie L. Predicting mental health among mothers of school-aged children with developmental disabilities: The relative contribution of child, maternal and environmental factors. Research in Developmental Disabilities. November 2012;33(6):1732-1740.
Social health and relationships	Child social interaction	Pediatric Evaluation of Disability Inventory (PEDI)	parent/caregiver	cerebral palsy, epilepsy	parent/caregiver	Bourke-Taylor H, Pallant JF, Law M, Howie L. Predicting mental health among mothers of school-aged children with developmental disabilities: The relative contribution of child, maternal and environmental factors. Research in Developmental Disabilities. November 2012;33(6):1732-1740.
General health and QoL	Child general health status and quality of life	Pediatric Quality of Life Inventory (Peds-QL)	parent/caregiver	Duchenne muscular dystrophy	child-patients	Bray P, Bundy A, Ryan M, North K, Everett A. Health-related quality of life in boys with Duchenne muscular dystrophy: Agreement between parents and their sons. Journal of Child Neurology. 2010 2010;25(10):1188-1194.
General health and QoL	Child general health status and quality of life	Pediatric Quality of Life Inventory (Peds-QL)	child/adolescent	Duchenne muscular dystrophy	child-patients	Bray P, Bundy A, Ryan M, North K, Everett A. Health-related quality of life in boys with Duchenne muscular dystrophy: Agreement between parents and their sons. Journal of Child Neurology. 2010 2010;25(10):1188-1194.
General health and QoL	Child general health status and quality of life	Impact of Paediatric Epilepsy Scale (IPES)	parent/caregiver	epilepsy	child-patients	Breau GM, Camfield CS, Camfield PR, Breau LM. Evaluation of the responsiveness of the Impact of Pediatric Epilepsy Scale. Epilepsy and Behavior. October 2008;13(3):454-457.
General health and QoL	Child general health status and quality of life	Vineland Adaptive Behavior Scales (VABS)	parent/caregiver	cerebral palsy, chromosomal syndromes, neurodegenerative syndromes, epilepsy	child-patients	Breau LM, Camfield CS, Mcgrath PJ, Finley GA. Pain's impact on adaptive functioning. Journal of Intellectual Disability Research. February 2007;51(2):125-134.
Mental health	Child mental health	Vineland Adaptive Behavior Scales (VABS)	parent/caregiver	cerebral palsy, chromosomal syndromes, neurodegenerative syndromes, epilepsy	child-patients	Breau LM, Camfield CS, Mcgrath PJ, Finley GA. Pain's impact on adaptive functioning. Journal of Intellectual Disability Research. February 2007;51(2):125-134.
Physical health and functional status	Child pain	Non-communicating Children’s Pain Checklist (NCCPC)	parent/caregiver	cerebral palsy, chromosomal syndromes, neurodegenerative syndromes, epilepsy	child-patients	Breau LM, Camfield CS, Mcgrath PJ, Finley GA. Pain's impact on adaptive functioning. Journal of Intellectual Disability Research. February 2007;51(2):125-134.
Physical health and functional status	Child gross motor function	Vineland Adaptive Behavior Scales (VABS)	parent/caregiver	cerebral palsy, chromosomal syndromes, neurodegenerative syndromes, epilepsy	child-patients	Breau LM, Camfield CS, Mcgrath PJ, Finley GA. Pain's impact on adaptive functioning. Journal of Intellectual Disability Research. February 2007;51(2):125-134.
Social health and relationships	Child social interaction	Vineland Adaptive Behavior Scales (VABS)	parent/caregiver	cerebral palsy, chromosomal syndromes, neurodegenerative syndromes, epilepsy	child-patients	Breau LM, Camfield CS, Mcgrath PJ, Finley GA. Pain's impact on adaptive functioning. Journal of Intellectual Disability Research. February 2007;51(2):125-134.
Mental health	Child mental illness -- externalizing	Behaviour and Social Communication Questionnaire	parent/caregiver	22q11.2 deletion syndrome	dyad	Briegel W, Schneider M, Otfried Schwab K. 22q11.2 deletion syndrome: Behaviour problems of children and adolescents and parental stress. Child: Care, Health and Development. 2008 2008;34(6):795-800.
Mental health	Child mental health	Child Behavior Checklist (CBCL)	parent/caregiver	22q11.2 deletion syndrome	dyad	Briegel W, Schneider M, Otfried Schwab K. 22q11.2 deletion syndrome: Behaviour problems of children and adolescents and parental stress. Child: Care, Health and Development. 2008 2008;34(6):795-800.
Mental health	Child mental illness -- externalizing	Child Behavior Checklist (CBCL)	parent/caregiver	22q11.2 deletion syndrome	dyad	Briegel W, Schneider M, Otfried Schwab K. 22q11.2 deletion syndrome: Behaviour problems of children and adolescents and parental stress. Child: Care, Health and Development. 2008 2008;34(6):795-800.
Mental health	Child mental illness -- internalizing	Child Behavior Checklist (CBCL)	parent/caregiver	22q11.2 deletion syndrome	dyad	Briegel W, Schneider M, Otfried Schwab K. 22q11.2 deletion syndrome: Behaviour problems of children and adolescents and parental stress. Child: Care, Health and Development. 2008 2008;34(6):795-800.
Mental health	Caregiver general mental health status	Freiburger Personality Inventory (FPI)	parent/caregiver	22q11.2 deletion syndrome	dyad	Briegel W, Schneider M, Otfried Schwab K. 22q11.2 deletion syndrome: Behaviour problems of children and adolescents and parental stress. Child: Care, Health and Development. 2008 2008;34(6):795-800.
Mental health	Caregiver stress	Social Orientation of Parents with Handicapped Children (SOEBEK)	parent/caregiver	22q11.2 deletion syndrome	dyad	Briegel W, Schneider M, Otfried Schwab K. 22q11.2 deletion syndrome: Behaviour problems of children and adolescents and parental stress. Child: Care, Health and Development. 2008 2008;34(6):795-800.
Social health and relationships	Family function and quality of family life	Family Quality of Life Survey (FQOL)	parent/caregiver	Down syndrome	entire family	Brown R, MacAdam–Crisp J, Wang M, Iarocci G. Family Quality of Life when there is a Child with a Developmental Disability. Journal of Policy and Practice in Intellectual Disabilities. 2006 2006;3(4):238-245.
General health and QoL	Child general health status and quality of life	Hemophilia-Specific Quality of Life Index (Haemo-QoL)	child/adolescent	hemophilia	dyad	Bullinger M, Von Mackensen S, Haemo-Qo LG. Quality of life in children and families with bleeding disorders. Journal of Pediatric Hematology/Oncology. Dec 2003;25 Suppl 1:S64-67.
General health and QoL	Child general health status and quality of life	Hemophilia-Specific Quality of Life Index (Haemo-QoL)	parent/caregiver	hemophilia	dyad	Bullinger M, Von Mackensen S, Haemo-Qo LG. Quality of life in children and families with bleeding disorders. Journal of Pediatric Hematology/Oncology. Dec 2003;25 Suppl 1:S64-67.
General health and QoL	Child general health status and quality of life	KINDL	child/adolescent	hemophilia	dyad	Bullinger M, Von Mackensen S, Haemo-Qo LG. Quality of life in children and families with bleeding disorders. Journal of Pediatric Hematology/Oncology. Dec 2003;25 Suppl 1:S64-67.
Disease management & perceptions	Caregiver/child roles in disease management	Family Needs Assessment Tool (FNAT)	parent/caregiver	cerebral palsy	entire family	Buran CF, Sawin K, Grayson P, Criss S. Family needs assessment in cerebral palsy clinic. Journal for Specialists in Pediatric Nursing: JSPN. Apr 2009;14(2):86-93.
Social health and relationships	Family social support	Family Needs Assessment Tool (FNAT)	parent/caregiver	cerebral palsy	entire family	Buran CF, Sawin K, Grayson P, Criss S. Family needs assessment in cerebral palsy clinic. Journal for Specialists in Pediatric Nursing: JSPN. Apr 2009;14(2):86-93.
Disease management & perceptions	Caregiver/child roles in disease management	Study specific: diabetes self-efficacy for disease management scale (child and parent completed)	child/adolescent	type 1 diabetes	dyad	Butler JM, Berg CA, King P, et al. Parental negative affect and adolescent efficacy for diabetes management. Journal of Family Psychology. Aug 2009;23(4):611-614.
Disease management & perceptions	Caregiver/child roles in disease management	Study specific: diabetes self-efficacy for disease management scale (child and parent completed)	parent/caregiver	type 1 diabetes	dyad	Butler JM, Berg CA, King P, et al. Parental negative affect and adolescent efficacy for diabetes management. Journal of Family Psychology. Aug 2009;23(4):611-614.
Mental health	Caregiver depression	Center for Epidemiologic Studies Depression (CES-D)	parent/caregiver	type 1 diabetes	dyad	Butler JM, Berg CA, King P, et al. Parental negative affect and adolescent efficacy for diabetes management. Journal of Family Psychology. Aug 2009;23(4):611-614.
Mental health	Caregiver anxiety	State-Trait Anxiety Inventory (STAI)	parent/caregiver	type 1 diabetes	dyad	Butler JM, Berg CA, King P, et al. Parental negative affect and adolescent efficacy for diabetes management. Journal of Family Psychology. Aug 2009;23(4):611-614.
Mental health	Child mental health	Study specific: diabetes self-efficacy for disease management scale (child and parent completed)	child/adolescent	type 1 diabetes	dyad	Butler JM, Berg CA, King P, et al. Parental negative affect and adolescent efficacy for diabetes management. Journal of Family Psychology. Aug 2009;23(4):611-614.
Mental health	Child mental health	Study specific: diabetes self-efficacy for disease management scale (child and parent completed)	parent/caregiver	type 1 diabetes	dyad	Butler JM, Berg CA, King P, et al. Parental negative affect and adolescent efficacy for diabetes management. Journal of Family Psychology. Aug 2009;23(4):611-614.
Disease management & perceptions	Treatment adherence	Self Care Inventory (SCI)	child/adolescent	type 1 diabetes	dyad	Butler JM, Fortenberry KT, Berg CA, Mccabe J, Blakemore T, Wiebe DJ. Early adolescents' goals and mothers' accuracy in predicting adolescent goals in the context of type 1 diabetes. Children's Health Care. April 2011;40(2):155-169.
Disease management & perceptions	Treatment adherence	Self Care Inventory (SCI)	parent/caregiver	type 1 diabetes	dyad	Butler JM, Fortenberry KT, Berg CA, Mccabe J, Blakemore T, Wiebe DJ. Early adolescents' goals and mothers' accuracy in predicting adolescent goals in the context of type 1 diabetes. Children's Health Care. April 2011;40(2):155-169.
General health and QoL	Child general health status and quality of life	Pediatric Quality of Life Inventory (Peds-QL)	child/adolescent	type 1 diabetes	dyad	Butler JM, Fortenberry KT, Berg CA, Mccabe J, Blakemore T, Wiebe DJ. Early adolescents' goals and mothers' accuracy in predicting adolescent goals in the context of type 1 diabetes. Children's Health Care. April 2011;40(2):155-169.
General health and QoL	Child general health status and quality of life	Pediatric Quality of Life Inventory (Peds-QL)	parent/caregiver	type 1 diabetes	dyad	Butler JM, Fortenberry KT, Berg CA, Mccabe J, Blakemore T, Wiebe DJ. Early adolescents' goals and mothers' accuracy in predicting adolescent goals in the context of type 1 diabetes. Children's Health Care. April 2011;40(2):155-169.
Mental health	Child mental illness -- internalizing	Child Depression Inventory (CDI)	child/adolescent	type 1 diabetes	dyad	Butler JM, Fortenberry KT, Berg CA, Mccabe J, Blakemore T, Wiebe DJ. Early adolescents' goals and mothers' accuracy in predicting adolescent goals in the context of type 1 diabetes. Children's Health Care. April 2011;40(2):155-169.
Social health and relationships	Family function and quality of family life	Mother-Father-Peer (MFP) Scale	child/adolescent	type 1 diabetes	dyad	Butler JM, Fortenberry KT, Berg CA, Mccabe J, Blakemore T, Wiebe DJ. Early adolescents' goals and mothers' accuracy in predicting adolescent goals in the context of type 1 diabetes. Children's Health Care. April 2011;40(2):155-169.
Social health and relationships	Family function and quality of family life	Mother-Father-Peer (MFP) Scale	parent/caregiver	type 1 diabetes	dyad	Butler JM, Fortenberry KT, Berg CA, Mccabe J, Blakemore T, Wiebe DJ. Early adolescents' goals and mothers' accuracy in predicting adolescent goals in the context of type 1 diabetes. Children's Health Care. April 2011;40(2):155-169.
Disease management & perceptions	Caregiver/child roles in disease management	Self-Efficacy for Diabetes Scale (SED)	child/adolescent	type 1 diabetes	dyad	Butler JM, Skinner M, Gelfand D, Berg CA, Wiebe DJ. Maternal parenting style and adjustment in adolescents with type I diabetes. Journal of Pediatric Psychology. Nov-Dec 2007;32(10):1227-1237.
Disease management & perceptions	Treatment adherence	Self Care Inventory (SCI)	child/adolescent	type 1 diabetes	dyad	Butler JM, Skinner M, Gelfand D, Berg CA, Wiebe DJ. Maternal parenting style and adjustment in adolescents with type I diabetes. Journal of Pediatric Psychology. Nov-Dec 2007;32(10):1227-1237.
Mental health	Child mental illness -- internalizing	Child Depression Inventory (CDI)	child/adolescent	type 1 diabetes	dyad	Butler JM, Skinner M, Gelfand D, Berg CA, Wiebe DJ. Maternal parenting style and adjustment in adolescents with type I diabetes. Journal of Pediatric Psychology. Nov-Dec 2007;32(10):1227-1237.
Mental health	Child mental illness -- internalizing	Self-Efficacy for Diabetes Scale (SED)	child/adolescent	type 1 diabetes	dyad	Butler JM, Skinner M, Gelfand D, Berg CA, Wiebe DJ. Maternal parenting style and adjustment in adolescents with type I diabetes. Journal of Pediatric Psychology. Nov-Dec 2007;32(10):1227-1237.
Social health and relationships	Child social support	Child Report of Parent Behavior Inventory (CRPBI)	child/adolescent	type 1 diabetes	dyad	Butler JM, Skinner M, Gelfand D, Berg CA, Wiebe DJ. Maternal parenting style and adjustment in adolescents with type I diabetes. Journal of Pediatric Psychology. Nov-Dec 2007;32(10):1227-1237.
Social health and relationships	Family function and quality of family life	Child Report of Parent Behavior Inventory (CRPBI)	child/adolescent	type 1 diabetes	dyad	Butler JM, Skinner M, Gelfand D, Berg CA, Wiebe DJ. Maternal parenting style and adjustment in adolescents with type I diabetes. Journal of Pediatric Psychology. Nov-Dec 2007;32(10):1227-1237.
Social health and relationships	Family function and quality of family life	Parent Report of Parent Behavior Inventory (PRPBI)	parent/caregiver	type 1 diabetes	dyad	Butler JM, Skinner M, Gelfand D, Berg CA, Wiebe DJ. Maternal parenting style and adjustment in adolescents with type I diabetes. Journal of Pediatric Psychology. Nov-Dec 2007;32(10):1227-1237.
Disease management & perceptions	Caregiver/child roles in disease management	Diabetes Responsibility and Conflict Scale (DRCS)	child/adolescent	type 1 diabetes	dyad	Butner J, Berg CA, Osborn P, et al. Parent-adolescent discrepancies in adolescents' competence and the balance of adolescent autonomy and adolescent and parent well-being in the context of Type 1 diabetes. Developmental Psychology. May 2009;45(3):835-849.
Disease management & perceptions	Caregiver/child roles in disease management	Diabetes Responsibility and Conflict Scale (DRCS)	parent/caregiver	type 1 diabetes	dyad	Butner J, Berg CA, Osborn P, et al. Parent-adolescent discrepancies in adolescents' competence and the balance of adolescent autonomy and adolescent and parent well-being in the context of Type 1 diabetes. Developmental Psychology. May 2009;45(3):835-849.
Disease management & perceptions	Treatment adherence	Diabetes Responsibility and Conflict Scale (DRCS)	child/adolescent	type 1 diabetes	dyad	Butner J, Berg CA, Osborn P, et al. Parent-adolescent discrepancies in adolescents' competence and the balance of adolescent autonomy and adolescent and parent well-being in the context of Type 1 diabetes. Developmental Psychology. May 2009;45(3):835-849.
Disease management & perceptions	Treatment adherence	Diabetes Responsibility and Conflict Scale (DRCS)	parent/caregiver	type 1 diabetes	dyad	Butner J, Berg CA, Osborn P, et al. Parent-adolescent discrepancies in adolescents' competence and the balance of adolescent autonomy and adolescent and parent well-being in the context of Type 1 diabetes. Developmental Psychology. May 2009;45(3):835-849.
Disease management & perceptions	Caregiver/child roles in disease management	Pediatric Quality of Life Inventory (Peds-QL)	child/adolescent	type 1 diabetes	dyad	Butner J, Berg CA, Osborn P, et al. Parent-adolescent discrepancies in adolescents' competence and the balance of adolescent autonomy and adolescent and parent well-being in the context of Type 1 diabetes. Developmental Psychology. May 2009;45(3):835-849.
Disease management & perceptions	Caregiver/child roles in disease management	Pediatric Quality of Life Inventory (Peds-QL)	parent/caregiver	type 1 diabetes	dyad	Butner J, Berg CA, Osborn P, et al. Parent-adolescent discrepancies in adolescents' competence and the balance of adolescent autonomy and adolescent and parent well-being in the context of Type 1 diabetes. Developmental Psychology. May 2009;45(3):835-849.
Disease management & perceptions	Treatment adherence	Self Care Inventory (SCI)	child/adolescent	type 1 diabetes	dyad	Butner J, Berg CA, Osborn P, et al. Parent-adolescent discrepancies in adolescents' competence and the balance of adolescent autonomy and adolescent and parent well-being in the context of Type 1 diabetes. Developmental Psychology. May 2009;45(3):835-849.
Disease management & perceptions	Treatment adherence	Self Care Inventory (SCI)	parent/caregiver	type 1 diabetes	dyad	Butner J, Berg CA, Osborn P, et al. Parent-adolescent discrepancies in adolescents' competence and the balance of adolescent autonomy and adolescent and parent well-being in the context of Type 1 diabetes. Developmental Psychology. May 2009;45(3):835-849.
Disease management & perceptions	Caregiver/child roles in disease management	Self-Efficacy for Diabetes Self-Management Scale (SEDM)	child/adolescent	type 1 diabetes	dyad	Butner J, Berg CA, Osborn P, et al. Parent-adolescent discrepancies in adolescents' competence and the balance of adolescent autonomy and adolescent and parent well-being in the context of Type 1 diabetes. Developmental Psychology. May 2009;45(3):835-849.
Disease management & perceptions	Caregiver/child roles in disease management	Self-Efficacy for Diabetes Self-Management Scale (SEDM)	parent/caregiver	type 1 diabetes	dyad	Butner J, Berg CA, Osborn P, et al. Parent-adolescent discrepancies in adolescents' competence and the balance of adolescent autonomy and adolescent and parent well-being in the context of Type 1 diabetes. Developmental Psychology. May 2009;45(3):835-849.
General health and QoL	Child independence	Functional Autonomy Measure	child/adolescent	type 1 diabetes	dyad	Butner J, Berg CA, Osborn P, et al. Parent-adolescent discrepancies in adolescents' competence and the balance of adolescent autonomy and adolescent and parent well-being in the context of Type 1 diabetes. Developmental Psychology. May 2009;45(3):835-849.
General health and QoL	Child independence	Mother-Father-Peer (MFP) Scale	child/adolescent	type 1 diabetes	dyad	Butner J, Berg CA, Osborn P, et al. Parent-adolescent discrepancies in adolescents' competence and the balance of adolescent autonomy and adolescent and parent well-being in the context of Type 1 diabetes. Developmental Psychology. May 2009;45(3):835-849.
General health and QoL	Caregiver general health and quality of life	Psychosocial Well-Being Scale	parent/caregiver	type 1 diabetes	dyad	Butner J, Berg CA, Osborn P, et al. Parent-adolescent discrepancies in adolescents' competence and the balance of adolescent autonomy and adolescent and parent well-being in the context of Type 1 diabetes. Developmental Psychology. May 2009;45(3):835-849.
Mental health	Caregiver depression	Center for Epidemiologic Studies Depression (CES-D)	parent/caregiver	type 1 diabetes	dyad	Butner J, Berg CA, Osborn P, et al. Parent-adolescent discrepancies in adolescents' competence and the balance of adolescent autonomy and adolescent and parent well-being in the context of Type 1 diabetes. Developmental Psychology. May 2009;45(3):835-849.
Mental health	Child mental illness -- internalizing	Child Depression Inventory (CDI)	child/adolescent	type 1 diabetes	dyad	Butner J, Berg CA, Osborn P, et al. Parent-adolescent discrepancies in adolescents' competence and the balance of adolescent autonomy and adolescent and parent well-being in the context of Type 1 diabetes. Developmental Psychology. May 2009;45(3):835-849.
Mental health	Child mental health	Functional Autonomy Measure	child/adolescent	type 1 diabetes	dyad	Butner J, Berg CA, Osborn P, et al. Parent-adolescent discrepancies in adolescents' competence and the balance of adolescent autonomy and adolescent and parent well-being in the context of Type 1 diabetes. Developmental Psychology. May 2009;45(3):835-849.
Mental health	Caregiver general mental health status	Psychosocial Well-Being Scale	parent/caregiver	type 1 diabetes	dyad	Butner J, Berg CA, Osborn P, et al. Parent-adolescent discrepancies in adolescents' competence and the balance of adolescent autonomy and adolescent and parent well-being in the context of Type 1 diabetes. Developmental Psychology. May 2009;45(3):835-849.
Mental health	Child mental health	Self-Efficacy for Diabetes Self-Management Scale (SEDM)	child/adolescent	type 1 diabetes	dyad	Butner J, Berg CA, Osborn P, et al. Parent-adolescent discrepancies in adolescents' competence and the balance of adolescent autonomy and adolescent and parent well-being in the context of Type 1 diabetes. Developmental Psychology. May 2009;45(3):835-849.
Mental health	Child mental health	Self-Efficacy for Diabetes Self-Management Scale (SEDM)	parent/caregiver	type 1 diabetes	dyad	Butner J, Berg CA, Osborn P, et al. Parent-adolescent discrepancies in adolescents' competence and the balance of adolescent autonomy and adolescent and parent well-being in the context of Type 1 diabetes. Developmental Psychology. May 2009;45(3):835-849.
Social health and relationships	Caregiver marital relationship	Locke–Wallace Marital Adjustment Test (MAT)	parent/caregiver	type 1 diabetes	dyad	Butner J, Berg CA, Osborn P, et al. Parent-adolescent discrepancies in adolescents' competence and the balance of adolescent autonomy and adolescent and parent well-being in the context of Type 1 diabetes. Developmental Psychology. May 2009;45(3):835-849.
Social health and relationships	Child social interaction	Mother-Father-Peer (MFP) Scale	child/adolescent	type 1 diabetes	dyad	Butner J, Berg CA, Osborn P, et al. Parent-adolescent discrepancies in adolescents' competence and the balance of adolescent autonomy and adolescent and parent well-being in the context of Type 1 diabetes. Developmental Psychology. May 2009;45(3):835-849.
Social health and relationships	Family function and quality of family life	Mother-Father-Peer (MFP) Scale	child/adolescent	type 1 diabetes	dyad	Butner J, Berg CA, Osborn P, et al. Parent-adolescent discrepancies in adolescents' competence and the balance of adolescent autonomy and adolescent and parent well-being in the context of Type 1 diabetes. Developmental Psychology. May 2009;45(3):835-849.
General health and QoL	Caregiver general health and quality of life	Short Form 36 Health Survey (SF-36)	parent/caregiver	cerebral palsy	parent/caregiver	Byrne MB, Hurley DA, Daly L, Cunningham CG. Health status of caregivers of children with cerebral palsy. Child: Care, Health & Development. Sep 2010;36(5):696-702.
Social health and relationships	Family function and quality of family life	Study specific: A researcher-designed questionnaire was used which included demographic questions (caregiver age, marital status and employment status)	parent/caregiver	cerebral palsy	parent/caregiver	Byrne MB, Hurley DA, Daly L, Cunningham CG. Health status of caregivers of children with cerebral palsy. Child: Care, Health & Development. Sep 2010;36(5):696-702.
Disease management & perceptions	Caregiver/child roles in disease management	Diabetes Family Responsibility Questionnaire (DFRQ)	child/adolescent	type 1 diabetes	dyad	Cameron FJ, Skinner TC, De Beaufort CE, et al. Are family factors universally related to metabolic outcomes in adolescents with Type 1 diabetes? Diabetic Medicine. Apr 2008;25(4):463-468.
Disease management & perceptions	Caregiver/child roles in disease management	Diabetes Family Responsibility Questionnaire (DFRQ)	parent/caregiver	type 1 diabetes	dyad	Cameron FJ, Skinner TC, De Beaufort CE, et al. Are family factors universally related to metabolic outcomes in adolescents with Type 1 diabetes? Diabetic Medicine. Apr 2008;25(4):463-468.
Disease management & perceptions	Caregiver/child roles in disease management	Diabetes Quality of Life for Youth Scale (DQOLY)	child/adolescent	type 1 diabetes	dyad	Cameron FJ, Skinner TC, De Beaufort CE, et al. Are family factors universally related to metabolic outcomes in adolescents with Type 1 diabetes? Diabetic Medicine. Apr 2008;25(4):463-468.
Social health and relationships	Family function and quality of family life	Diabetes Quality of Life for Youth Scale (DQOLY)	child/adolescent	type 1 diabetes	dyad	Cameron FJ, Skinner TC, De Beaufort CE, et al. Are family factors universally related to metabolic outcomes in adolescents with Type 1 diabetes? Diabetic Medicine. Apr 2008;25(4):463-468.
Disease management & perceptions	Caregiver/child roles in disease management	Diabetes Responsibility and Conflict Scale (DRCS)	child/adolescent	diabetes	dyad	Cameron L, Young M, Wiebe D. Maternal trait anxiety and diabetes control in adolescents with type I diabetes. Journal of Pediatric Psychology. 2007 2007;32(7):733-744.
Disease management & perceptions	Caregiver/child roles in disease management	Diabetes Responsibility and Conflict Scale (DRCS)	parent/caregiver	diabetes	dyad	Cameron L, Young M, Wiebe D. Maternal trait anxiety and diabetes control in adolescents with type I diabetes. Journal of Pediatric Psychology. 2007 2007;32(7):733-744.
Disease management & perceptions	Caregiver/child roles in disease management	Illness Perceptions Questionnaire-Revised (IPQ-R)	child/adolescent	diabetes	dyad	Cameron L, Young M, Wiebe D. Maternal trait anxiety and diabetes control in adolescents with type I diabetes. Journal of Pediatric Psychology. 2007 2007;32(7):733-744.
Disease management & perceptions	Caregiver/child roles in disease management	Maternal appraisals of children’s independent diabetes management skills	parent/caregiver	diabetes	dyad	Cameron L, Young M, Wiebe D. Maternal trait anxiety and diabetes control in adolescents with type I diabetes. Journal of Pediatric Psychology. 2007 2007;32(7):733-744.
Disease management & perceptions	Caregiver/child roles in disease management	Self Care Inventory (SCI)	child/adolescent	diabetes	dyad	Cameron L, Young M, Wiebe D. Maternal trait anxiety and diabetes control in adolescents with type I diabetes. Journal of Pediatric Psychology. 2007 2007;32(7):733-744.
Disease management & perceptions	Treatment adherence	Self Care Inventory (SCI)	child/adolescent	diabetes	dyad	Cameron L, Young M, Wiebe D. Maternal trait anxiety and diabetes control in adolescents with type I diabetes. Journal of Pediatric Psychology. 2007 2007;32(7):733-744.
Disease management & perceptions	Caregiver/child roles in disease management	Treatment Self-Regulation Questionnaire	child/adolescent	diabetes	dyad	Cameron L, Young M, Wiebe D. Maternal trait anxiety and diabetes control in adolescents with type I diabetes. Journal of Pediatric Psychology. 2007 2007;32(7):733-744.
Mental health	Caregiver anxiety	Illness Perceptions Questionnaire-Revised (IPQ-R)	parent/caregiver	diabetes	dyad	Cameron L, Young M, Wiebe D. Maternal trait anxiety and diabetes control in adolescents with type I diabetes. Journal of Pediatric Psychology. 2007 2007;32(7):733-744.
Mental health	Caregiver stress	Illness Perceptions Questionnaire-Revised (IPQ-R)	parent/caregiver	diabetes	dyad	Cameron L, Young M, Wiebe D. Maternal trait anxiety and diabetes control in adolescents with type I diabetes. Journal of Pediatric Psychology. 2007 2007;32(7):733-744.
Mental health	Child mental health	Positive and Negative Affect Scale (PANAS)	child/adolescent	diabetes	dyad	Cameron L, Young M, Wiebe D. Maternal trait anxiety and diabetes control in adolescents with type I diabetes. Journal of Pediatric Psychology. 2007 2007;32(7):733-744.
Mental health	Caregiver anxiety	State-Trait Anxiety Inventory (STAI)	parent/caregiver	diabetes	dyad	Cameron L, Young M, Wiebe D. Maternal trait anxiety and diabetes control in adolescents with type I diabetes. Journal of Pediatric Psychology. 2007 2007;32(7):733-744.
Mental health	Child mental illness -- internalizing	State-Trait Anxiety Inventory (STAI)	child/adolescent	diabetes	dyad	Cameron L, Young M, Wiebe D. Maternal trait anxiety and diabetes control in adolescents with type I diabetes. Journal of Pediatric Psychology. 2007 2007;32(7):733-744.
Disease management & perceptions	Caregiver perception of child vulnerability	Diabetes Quality of Life Measure (DQoL)	child/adolescent	diabetes	dyad	Cameron L, Young M, Wiebe D. Maternal trait anxiety and diabetes control in adolescents with type I diabetes. Journal of Pediatric Psychology. 2007 2007;32(7):733-744.
General health and QoL	Child general health status and quality of life	Childhood Neurologic Disability Scale (ICND)	parent/caregiver	epilepsy	child-patients	Camfield C, Breau L, Camfield P. Assessing the impact of pediatric epilepsy and concomitant behavioral, cognitive, and physical/neurologic disability: Impact of Childhood Neurologic Disability Scale. Developmental Medicine and Child Neurology. 01 Mar 2003;45(3):152-159.
Mental health	Caregiver stress	Parenting Stress Index (PSI)	parent/caregiver	epilepsy	child-patients	Camfield C, Breau L, Camfield P. Assessing the impact of pediatric epilepsy and concomitant behavioral, cognitive, and physical/neurologic disability: Impact of Childhood Neurologic Disability Scale. Developmental Medicine and Child Neurology. 01 Mar 2003;45(3):152-159.
Mental health	Child mental health	Piers-Harris Children's Self-Concept Scale	child/adolescent	epilepsy	child-patients	Camfield C, Breau L, Camfield P. Assessing the impact of pediatric epilepsy and concomitant behavioral, cognitive, and physical/neurologic disability: Impact of Childhood Neurologic Disability Scale. Developmental Medicine and Child Neurology. 01 Mar 2003;45(3):152-159.
Social health and relationships	Child social interaction	Brother–Sister Questionnaire (BSQ)	child/adolescent	epilepsy	child-patients	Camfield C, Breau L, Camfield P. Assessing the impact of pediatric epilepsy and concomitant behavioral, cognitive, and physical/neurologic disability: Impact of Childhood Neurologic Disability Scale. Developmental Medicine and Child Neurology. 01 Mar 2003;45(3):152-159.
Social health and relationships	Family function and quality of family life	Family Environment Scale (FES)	parent/caregiver	epilepsy	child-patients	Camfield C, Breau L, Camfield P. Assessing the impact of pediatric epilepsy and concomitant behavioral, cognitive, and physical/neurologic disability: Impact of Childhood Neurologic Disability Scale. Developmental Medicine and Child Neurology. 01 Mar 2003;45(3):152-159.
Social health and relationships	Child social interaction	Loneliness Scale	child/adolescent	epilepsy	child-patients	Camfield C, Breau L, Camfield P. Assessing the impact of pediatric epilepsy and concomitant behavioral, cognitive, and physical/neurologic disability: Impact of Childhood Neurologic Disability Scale. Developmental Medicine and Child Neurology. 01 Mar 2003;45(3):152-159.
Disease management & perceptions	Child/caregiver/family satisfaction with care	WEll-being and Satisfaction of CAREgivers of Children with Diabetes Questionnaire (WE-CARE)	parent/caregiver	type 1 diabetes	parent/caregiver	Cappelleri JC, Gerber RA, Quattrin T, et al. Development and validation of the WEll-being and Satisfaction of CAREgivers of children with diabetes questionnaire (WE-CARE). Health and Quality of Life Outcomes. 18 Jan 2008;6(3).
General health and QoL	Child general health status and quality of life	Child Health Questionnaire (CHQ)	parent/caregiver	type 1 diabetes	parent/caregiver	Cappelleri JC, Gerber RA, Quattrin T, et al. Development and validation of the WEll-being and Satisfaction of CAREgivers of children with diabetes questionnaire (WE-CARE). Health and Quality of Life Outcomes. 18 Jan 2008;6(3).
General health and QoL	Caregiver general health and quality of life	Short Form 36 Health Survey (SF-36)	parent/caregiver	type 1 diabetes	parent/caregiver	Cappelleri JC, Gerber RA, Quattrin T, et al. Development and validation of the WEll-being and Satisfaction of CAREgivers of children with diabetes questionnaire (WE-CARE). Health and Quality of Life Outcomes. 18 Jan 2008;6(3).
General health and QoL	Caregiver general health and quality of life	WEll-being and Satisfaction of CAREgivers of Children with Diabetes Questionnaire (WE-CARE)	parent/caregiver	type 1 diabetes	parent/caregiver	Cappelleri JC, Gerber RA, Quattrin T, et al. Development and validation of the WEll-being and Satisfaction of CAREgivers of children with diabetes questionnaire (WE-CARE). Health and Quality of Life Outcomes. 18 Jan 2008;6(3).
Mental health	Caregiver general mental health status	Short Form 36 Health Survey (SF-36)	parent/caregiver	type 1 diabetes	parent/caregiver	Cappelleri JC, Gerber RA, Quattrin T, et al. Development and validation of the WEll-being and Satisfaction of CAREgivers of children with diabetes questionnaire (WE-CARE). Health and Quality of Life Outcomes. 18 Jan 2008;6(3).
Mental health	Caregiver general mental health status	WEll-being and Satisfaction of CAREgivers of Children with Diabetes Questionnaire (WE-CARE)	parent/caregiver	type 1 diabetes	parent/caregiver	Cappelleri JC, Gerber RA, Quattrin T, et al. Development and validation of the WEll-being and Satisfaction of CAREgivers of children with diabetes questionnaire (WE-CARE). Health and Quality of Life Outcomes. 18 Jan 2008;6(3).
Mental health	Caregiver stress	WEll-being and Satisfaction of CAREgivers of Children with Diabetes Questionnaire (WE-CARE)	parent/caregiver	type 1 diabetes	parent/caregiver	Cappelleri JC, Gerber RA, Quattrin T, et al. Development and validation of the WEll-being and Satisfaction of CAREgivers of children with diabetes questionnaire (WE-CARE). Health and Quality of Life Outcomes. 18 Jan 2008;6(3).
Disease management & perceptions	Caregiver/child roles in disease management	Diabetes Family Responsibility Questionnaire (DFRQ)	parent/caregiver	diabetes	dyad	Carcone AI, Ellis DA, Naar-King S. Linking caregiver strain to diabetes illness management and health outcomes in a sample of adolescents in chronically poor metabolic control. Journal of Developmental & Behavioral Pediatrics. May 2012;33(4):343-351.
Disease management & perceptions	Caregiver/child roles in disease management	Diabetes Management Scale (DMS)	child/adolescent	diabetes	dyad	Carcone AI, Ellis DA, Naar-King S. Linking caregiver strain to diabetes illness management and health outcomes in a sample of adolescents in chronically poor metabolic control. Journal of Developmental & Behavioral Pediatrics. May 2012;33(4):343-351.
Disease management & perceptions	Caregiver/child roles in disease management	Diabetes Management Scale (DMS)	parent/caregiver	diabetes	dyad	Carcone AI, Ellis DA, Naar-King S. Linking caregiver strain to diabetes illness management and health outcomes in a sample of adolescents in chronically poor metabolic control. Journal of Developmental & Behavioral Pediatrics. May 2012;33(4):343-351.
Mental health	Caregiver anxiety	Brief Symptom Inventory (BSI)	parent/caregiver	diabetes	dyad	Carcone AI, Ellis DA, Naar-King S. Linking caregiver strain to diabetes illness management and health outcomes in a sample of adolescents in chronically poor metabolic control. Journal of Developmental & Behavioral Pediatrics. May 2012;33(4):343-351.
Mental health	Caregiver depression	Brief Symptom Inventory (BSI)	parent/caregiver	diabetes	dyad	Carcone AI, Ellis DA, Naar-King S. Linking caregiver strain to diabetes illness management and health outcomes in a sample of adolescents in chronically poor metabolic control. Journal of Developmental & Behavioral Pediatrics. May 2012;33(4):343-351.
Mental health	Caregiver general mental health status	Caregiver Strain Questionnaire (CGSQ)	parent/caregiver	diabetes	dyad	Carcone AI, Ellis DA, Naar-King S. Linking caregiver strain to diabetes illness management and health outcomes in a sample of adolescents in chronically poor metabolic control. Journal of Developmental & Behavioral Pediatrics. May 2012;33(4):343-351.
Physical health and functional status	Caregiver somatization	Karolinska Exhaustion Scale (KES)	parent/caregiver	diabetes	dyad	Carcone AI, Ellis DA, Naar-King S. Linking caregiver strain to diabetes illness management and health outcomes in a sample of adolescents in chronically poor metabolic control. Journal of Developmental & Behavioral Pediatrics. May 2012;33(4):343-351.
Social health and relationships	Family function and quality of family life	Caregiver Strain Questionnaire (CGSQ)	parent/caregiver	diabetes	dyad	Carcone AI, Ellis DA, Naar-King S. Linking caregiver strain to diabetes illness management and health outcomes in a sample of adolescents in chronically poor metabolic control. Journal of Developmental & Behavioral Pediatrics. May 2012;33(4):343-351.
Social health and relationships	Caregiver social support	Diabetes Social Support Questionnaire (DSSQ)	parent/caregiver	diabetes	dyad	Carcone AI, Ellis DA, Naar-King S. Linking caregiver strain to diabetes illness management and health outcomes in a sample of adolescents in chronically poor metabolic control. Journal of Developmental & Behavioral Pediatrics. May 2012;33(4):343-351.
Disease management & perceptions	Caregiver perceived effect of intervention	Hague Side Effects Scale (HASES)	parent/caregiver	epilepsy	child-patients	Carpay JA, Vermeulen J, Stroink H, et al. Parent-reported subjective complaints in children using antiepileptic drugs: What do they mean? Epilepsy and Behavior. August 2002;3(4):322-329.
Disease management & perceptions	Caregiver perception of child vulnerability	Seizure Severity Scales (HASS)	parent/caregiver	epilepsy	child-patients	Carpay JA, Vermeulen J, Stroink H, et al. Parent-reported subjective complaints in children using antiepileptic drugs: What do they mean? Epilepsy and Behavior. August 2002;3(4):322-329.
General health and QoL	Child general health status and quality of life	Restrictions Due to Epilepsy Scale (HARCES)	parent/caregiver	epilepsy	child-patients	Carpay JA, Vermeulen J, Stroink H, et al. Parent-reported subjective complaints in children using antiepileptic drugs: What do they mean? Epilepsy and Behavior. August 2002;3(4):322-329.
Disease management & perceptions	Caregiver/child roles in disease management	Study specific: CPGM system survey	child/adolescent	type 1 diabetes	dyad	Carroll A, DiMeglio L, Stein S, Marrero D. Using a cell phone-based glucose monitoring system for adolescent diabetes management. The Diabetes Educator. 2011 2011;37(1):59-66.
Disease management & perceptions	Caregiver/child roles in disease management	Study specific: CPGM system survey	parent/caregiver	type 1 diabetes	dyad	Carroll A, DiMeglio L, Stein S, Marrero D. Using a cell phone-based glucose monitoring system for adolescent diabetes management. The Diabetes Educator. 2011 2011;37(1):59-66.
Disease management & perceptions	Treatment adherence	Study specific: CPGM system survey	child/adolescent	type 1 diabetes	dyad	Carroll A, DiMeglio L, Stein S, Marrero D. Using a cell phone-based glucose monitoring system for adolescent diabetes management. The Diabetes Educator. 2011 2011;37(1):59-66.
Disease management & perceptions	Treatment adherence	Study specific: CPGM system survey	parent/caregiver	type 1 diabetes	dyad	Carroll A, DiMeglio L, Stein S, Marrero D. Using a cell phone-based glucose monitoring system for adolescent diabetes management. The Diabetes Educator. 2011 2011;37(1):59-66.
Disease management & perceptions	Child/caregiver/family satisfaction with care	Study specific: usability data regarding study intervention were collected	child/adolescent	type 1 diabetes	child-patients	Carroll AE, Marrero DG, Downs SM. The HealthPia GlucoPack Diabetes phone: a usability study. Diabetes Technology & Therapeutics. Apr 2007;9(2):158-164.
Social health and relationships	Child social interaction	Study specific: usability data regarding study intervention were collected	child/adolescent	type 1 diabetes	child-patients	Carroll AE, Marrero DG, Downs SM. The HealthPia GlucoPack Diabetes phone: a usability study. Diabetes Technology & Therapeutics. Apr 2007;9(2):158-164.
Mental health	Child mental health	Child Behavior Checklist (CBCL)	parent/caregiver	epilepsy	child-patients	Chapieski L, Evankovich K, Hiscock M, Collins R. Everyday verbal memory and pediatric epilepsy. Epilepsy and Behavior. July 2011;21(3):285-290.
Mental health	Child mental illness -- internalizing	Child Behavior Checklist (CBCL)	parent/caregiver	epilepsy	child-patients	Chapieski L, Evankovich K, Hiscock M, Collins R. Everyday verbal memory and pediatric epilepsy. Epilepsy and Behavior. July 2011;21(3):285-290.
Mental health	Child mental illness -- internalizing	Child Depression Inventory (CDI)	child/adolescent	epilepsy	child-patients	Chapieski L, Evankovich K, Hiscock M, Collins R. Everyday verbal memory and pediatric epilepsy. Epilepsy and Behavior. July 2011;21(3):285-290.
Mental health	Child mental illness -- internalizing	Revised Children's Manifest Anxiety Scale (RCMAS)	child/adolescent	epilepsy	child-patients	Chapieski L, Evankovich K, Hiscock M, Collins R. Everyday verbal memory and pediatric epilepsy. Epilepsy and Behavior. July 2011;21(3):285-290.
Mental health	Child mental health	Student Behavior Survey (SBS)	teacher	epilepsy	child-patients	Chapieski L, Evankovich K, Hiscock M, Collins R. Everyday verbal memory and pediatric epilepsy. Epilepsy and Behavior. July 2011;21(3):285-290.
Mental health	Child mental illness -- internalizing	Student Behavior Survey (SBS)	teacher	epilepsy	child-patients	Chapieski L, Evankovich K, Hiscock M, Collins R. Everyday verbal memory and pediatric epilepsy. Epilepsy and Behavior. July 2011;21(3):285-290.
Physical health and functional status	Child cognitive function	Child Behavior Checklist (CBCL)	parent/caregiver	epilepsy	child-patients	Chapieski L, Evankovich K, Hiscock M, Collins R. Everyday verbal memory and pediatric epilepsy. Epilepsy and Behavior. July 2011;21(3):285-290.
Physical health and functional status	Child cognitive function	Everyday Verbal Memory Questionnaire (EVMQ)	child/adolescent	epilepsy	child-patients	Chapieski L, Evankovich K, Hiscock M, Collins R. Everyday verbal memory and pediatric epilepsy. Epilepsy and Behavior. July 2011;21(3):285-290.
Physical health and functional status	Child cognitive function	Everyday Verbal Memory Questionnaire (EVMQ)	parent/caregiver	epilepsy	child-patients	Chapieski L, Evankovich K, Hiscock M, Collins R. Everyday verbal memory and pediatric epilepsy. Epilepsy and Behavior. July 2011;21(3):285-290.
Physical health and functional status	Child cognitive function	Student Behavior Survey (SBS)	teacher	epilepsy	child-patients	Chapieski L, Evankovich K, Hiscock M, Collins R. Everyday verbal memory and pediatric epilepsy. Epilepsy and Behavior. July 2011;21(3):285-290.
Social health and relationships	Child scholastic achievement	Child Behavior Checklist (CBCL)	parent/caregiver	epilepsy	child-patients	Chapieski L, Evankovich K, Hiscock M, Collins R. Everyday verbal memory and pediatric epilepsy. Epilepsy and Behavior. July 2011;21(3):285-290.
Social health and relationships	Child scholastic achievement	Everyday Verbal Memory Questionnaire (EVMQ)	child/adolescent	epilepsy	child-patients	Chapieski L, Evankovich K, Hiscock M, Collins R. Everyday verbal memory and pediatric epilepsy. Epilepsy and Behavior. July 2011;21(3):285-290.
Social health and relationships	Child scholastic achievement	Everyday Verbal Memory Questionnaire (EVMQ)	parent/caregiver	epilepsy	child-patients	Chapieski L, Evankovich K, Hiscock M, Collins R. Everyday verbal memory and pediatric epilepsy. Epilepsy and Behavior. July 2011;21(3):285-290.
Social health and relationships	Child scholastic achievement	Student Behavior Survey (SBS)	teacher	epilepsy	child-patients	Chapieski L, Evankovich K, Hiscock M, Collins R. Everyday verbal memory and pediatric epilepsy. Epilepsy and Behavior. July 2011;21(3):285-290.
General health and QoL	Child general health status and quality of life	DISABKIDS	child/adolescent	diabetes	child-patients	Chaplin JE, Hallman M, Nilsson NO, Lindblad B. The reliability of the disabled children's quality-of-life questionnaire in Swedish children with diabetes. Acta Paediatrica, International Journal of Paediatrics. May 2012;101(5):501-506.
General health and QoL	Child general health status and quality of life	DISABKIDS	parent/caregiver	diabetes	child-patients	Chaplin JE, Hallman M, Nilsson NO, Lindblad B. The reliability of the disabled children's quality-of-life questionnaire in Swedish children with diabetes. Acta Paediatrica, International Journal of Paediatrics. May 2012;101(5):501-506.
Disease management & perceptions	Child perceptions of disease severity	Diabetes Quality of Life for Youth Scale (DQOLY)	child/adolescent	diabetes	child-patients	Cheung R, Young Cureton V, Canham DL. Quality of life in adolescents with type 1 diabetes who participate in diabetes camp. Journal of School Nursing. Feb 2006;22(1):53-58.
Mental health	Child mental health	Diabetes Quality of Life for Youth Scale (DQOLY)	child/adolescent	diabetes	child-patients	Cheung R, Young Cureton V, Canham DL. Quality of life in adolescents with type 1 diabetes who participate in diabetes camp. Journal of School Nursing. Feb 2006;22(1):53-58.
Mental health	Caregiver stress	Parenting Stress Index (PSI)	parent/caregiver	epilepsy	dyad	Chiou H, Hsieh L. Comparative study of children's self-concepts and parenting stress between families of children with epilepsy and asthma. Journal of Nursing Research (Taiwan Nurses Association). 2008;16(1):65-74.
Mental health	Child mental health	Self-Perception Profile for Children (SPPC)	child/adolescent	epilepsy	dyad	Chiou H, Hsieh L. Comparative study of children's self-concepts and parenting stress between families of children with epilepsy and asthma. Journal of Nursing Research (Taiwan Nurses Association). 2008;16(1):65-74.
Social health and relationships	Child social interaction	Self-Perception Profile for Children (SPPC)	child/adolescent	epilepsy	dyad	Chiou H, Hsieh L. Comparative study of children's self-concepts and parenting stress between families of children with epilepsy and asthma. Journal of Nursing Research (Taiwan Nurses Association). 2008;16(1):65-74.
Mental health	Caregiver stress	Parenting Stress Index (PSI)	parent/caregiver	epilepsy	parent/caregiver	Chiou H-H, Hsieh L-P. Parenting stress in parents of children with epilepsy and asthma. Journal of Child Neurology. 2008 2008;23(3):301-306.
Physical health and functional status	Child feeding problems	Study specific: food habits questionnaire	child/adolescent	type 1 diabetes	child-patients	Christensen NK, King EB, Hardy S, Pfister R. Food practices and preferences in youth with diabetes. Diabetes Spectrum. 2007 Winter 2007;20(1):33-39.
Physical health and functional status	Child feeding problems	Study specific: food habits questionnaire	parent/caregiver	type 1 diabetes	child-patients	Christensen NK, King EB, Hardy S, Pfister R. Food practices and preferences in youth with diabetes. Diabetes Spectrum. 2007 Winter 2007;20(1):33-39.
Mental health	Caregiver anxiety	Depression Anxiety and Stress Scale 21-Item (DASS 21)	parent/caregiver	Down syndrome	parent/caregiver	Chu J, Richdale AL. Sleep quality and psychological wellbeing in mothers of children with developmental disabilities. Research in Developmental Disabilities. Nov-Dec 2009;30(6):1512-1522.
Mental health	Caregiver depression	Depression Anxiety and Stress Scale 21-Item (DASS 21)	parent/caregiver	Down syndrome	parent/caregiver	Chu J, Richdale AL. Sleep quality and psychological wellbeing in mothers of children with developmental disabilities. Research in Developmental Disabilities. Nov-Dec 2009;30(6):1512-1522.
Mental health	Caregiver stress	Parenting Hassles Scale (PHS)	parent/caregiver	Down syndrome	parent/caregiver	Chu J, Richdale AL. Sleep quality and psychological wellbeing in mothers of children with developmental disabilities. Research in Developmental Disabilities. Nov-Dec 2009;30(6):1512-1522.
Mental health	Child mental health	Strengths & Difficulties Questionnaire (SDQ)	parent/caregiver	Down syndrome	parent/caregiver	Chu J, Richdale AL. Sleep quality and psychological wellbeing in mothers of children with developmental disabilities. Research in Developmental Disabilities. Nov-Dec 2009;30(6):1512-1522.
Mental health	Child mental illness -- externalizing	Strengths & Difficulties Questionnaire (SDQ)	parent/caregiver	Down syndrome	parent/caregiver	Chu J, Richdale AL. Sleep quality and psychological wellbeing in mothers of children with developmental disabilities. Research in Developmental Disabilities. Nov-Dec 2009;30(6):1512-1522.
Physical health and functional status	Child sleep problems	Children's Sleep Survey	parent/caregiver	Down syndrome	parent/caregiver	Chu J, Richdale AL. Sleep quality and psychological wellbeing in mothers of children with developmental disabilities. Research in Developmental Disabilities. Nov-Dec 2009;30(6):1512-1522.
Physical health and functional status	Caregiver sleep problems	Pittsburgh Sleep Quality Index (PSQI)	parent/caregiver	Down syndrome	parent/caregiver	Chu J, Richdale AL. Sleep quality and psychological wellbeing in mothers of children with developmental disabilities. Research in Developmental Disabilities. Nov-Dec 2009;30(6):1512-1522.
Social health and relationships	Family financial impact	Parenting Hassles Scale (PHS)	parent/caregiver	Down syndrome	parent/caregiver	Chu J, Richdale AL. Sleep quality and psychological wellbeing in mothers of children with developmental disabilities. Research in Developmental Disabilities. Nov-Dec 2009;30(6):1512-1522.
Social health and relationships	Family function and quality of family life	Parenting Hassles Scale (PHS)	parent/caregiver	Down syndrome	parent/caregiver	Chu J, Richdale AL. Sleep quality and psychological wellbeing in mothers of children with developmental disabilities. Research in Developmental Disabilities. Nov-Dec 2009;30(6):1512-1522.
General health and QoL	Child general health status and quality of life	Pediatric Quality of Life Inventory (Peds-QL)	parent/caregiver	thalassaemia major	child-patients	Clarke SA, Skinner R, Guest J, et al. Health-related quality of life and financial impact of caring for a child with Thalassaemia Major in the UK. Child: Care, Health & Development. Jan 2010;36(1):118-122.
Mental health	Child mental health	Strengths & Difficulties Questionnaire (SDQ)	parent/caregiver	thalassaemia major	child-patients	Clarke SA, Skinner R, Guest J, et al. Health-related quality of life and financial impact of caring for a child with Thalassaemia Major in the UK. Child: Care, Health & Development. Jan 2010;36(1):118-122.
Mental health	Child mental illness -- internalizing	Strengths & Difficulties Questionnaire (SDQ)	parent/caregiver	thalassaemia major	child-patients	Clarke SA, Skinner R, Guest J, et al. Health-related quality of life and financial impact of caring for a child with Thalassaemia Major in the UK. Child: Care, Health & Development. Jan 2010;36(1):118-122.
Mental health	Child mental illness -- externalizing	Strengths & Difficulties Questionnaire (SDQ)	parent/caregiver	thalassaemia major	child-patients	Clarke SA, Skinner R, Guest J, et al. Health-related quality of life and financial impact of caring for a child with Thalassaemia Major in the UK. Child: Care, Health & Development. Jan 2010;36(1):118-122.
Social health and relationships	Family financial impact	Study-specific: Survey of travel, financial costs and support, impact of care on family finances and access to benefits	parent/caregiver	thalassaemia major	child-patients	Clarke SA, Skinner R, Guest J, et al. Health-related quality of life and financial impact of caring for a child with Thalassaemia Major in the UK. Child: Care, Health & Development. Jan 2010;36(1):118-122.
General health and QoL	Child general health status and quality of life	Quality of Life in Childhood Epilepsy (QOLCE)	parent/caregiver	epilepsy	dyad	Conant K, Morgan A, Muzykewicz D, Clark D, Thiele E. A karate program for improving self-concept and quality of life in childhood epilepsy: Results of a pilot study. Epilepsy & Behavior. 2008 2008;12(1):61-65.
Mental health	Caregiver stress	Parenting Stress Index (PSI)	parent/caregiver	epilepsy	dyad	Conant K, Morgan A, Muzykewicz D, Clark D, Thiele E. A karate program for improving self-concept and quality of life in childhood epilepsy: Results of a pilot study. Epilepsy & Behavior. 2008 2008;12(1):61-65.
Mental health	Child mental health	Piers-Harris Children's Self-Concept Scale	child/adolescent	epilepsy	dyad	Conant K, Morgan A, Muzykewicz D, Clark D, Thiele E. A karate program for improving self-concept and quality of life in childhood epilepsy: Results of a pilot study. Epilepsy & Behavior. 2008 2008;12(1):61-65.
Mental health	Child mental illness -- internalizing	Brief Symptom Inventory (BSI)	parent/caregiver	type 1 diabetes	dyad	Cote MP, Mullins LL, Hartman V, et al. Psychosocial correlates of health care utilization for children and adolescents with type 1 diabetes mellitus. Children's Health Care. 2003;32(1):1-16.
Mental health	Caregiver depression	Brief Symptom Inventory (BSI)	parent/caregiver	type 1 diabetes	dyad	Cote MP, Mullins LL, Hartman V, et al. Psychosocial correlates of health care utilization for children and adolescents with type 1 diabetes mellitus. Children's Health Care. 2003;32(1):1-16.
Mental health	Child mental health	Child Depression Inventory (CDI)	child/adolescent	type 1 diabetes	dyad	Cote MP, Mullins LL, Hartman V, et al. Psychosocial correlates of health care utilization for children and adolescents with type 1 diabetes mellitus. Children's Health Care. 2003;32(1):1-16.
Mental health	Child mental illness -- internalizing	Child Depression Inventory (CDI)	child/adolescent	type 1 diabetes	dyad	Cote MP, Mullins LL, Hartman V, et al. Psychosocial correlates of health care utilization for children and adolescents with type 1 diabetes mellitus. Children's Health Care. 2003;32(1):1-16.
General health and QoL	Child general health status and quality of life	Child's Caregiver Questionnaire (CCQ)	parent/caregiver	cerebral palsy	child-patients	Coutinho Dos Santos LH, Bufara Rodrigues DC, Simoes De Assis TR, Bruck I. Effective results with botulinum toxin in cerebral palsy. Pediatric Neurology. May 2011;44(5):357-363.
General health and QoL	Child general health status and quality of life	Pediatric Outcomes Data Collection Instrument (PODCI)	parent/caregiver	cerebral palsy	child-patients	Coutinho Dos Santos LH, Bufara Rodrigues DC, Simoes De Assis TR, Bruck I. Effective results with botulinum toxin in cerebral palsy. Pediatric Neurology. May 2011;44(5):357-363.
Mental health	Child mental health	Pediatric Outcomes Data Collection Instrument (PODCI)	parent/caregiver	cerebral palsy	child-patients	Coutinho Dos Santos LH, Bufara Rodrigues DC, Simoes De Assis TR, Bruck I. Effective results with botulinum toxin in cerebral palsy. Pediatric Neurology. May 2011;44(5):357-363.
Physical health and functional status	Child gross motor function	Pediatric Outcomes Data Collection Instrument (PODCI)	parent/caregiver	cerebral palsy	child-patients	Coutinho Dos Santos LH, Bufara Rodrigues DC, Simoes De Assis TR, Bruck I. Effective results with botulinum toxin in cerebral palsy. Pediatric Neurology. May 2011;44(5):357-363.
Physical health and functional status	Child physical activity	Pediatric Outcomes Data Collection Instrument (PODCI)	parent/caregiver	cerebral palsy	child-patients	Coutinho Dos Santos LH, Bufara Rodrigues DC, Simoes De Assis TR, Bruck I. Effective results with botulinum toxin in cerebral palsy. Pediatric Neurology. May 2011;44(5):357-363.
Mental health	Caregiver general mental health status	Parenting Dimensions Inventory (PDI)	parent/caregiver	cerebral palsy	dyad	Cunningham SD, Warschausky S, Thomas PD. Parenting and social functioning of children with and without cerebral palsy. Rehabilitation Psychology. Feb 2009;54(1):109-115.
Mental health	Child mental health	Personality Inventory for Children (PIC-2)	parent/caregiver	cerebral palsy	dyad	Cunningham SD, Warschausky S, Thomas PD. Parenting and social functioning of children with and without cerebral palsy. Rehabilitation Psychology. Feb 2009;54(1):109-115.
Social health and relationships	Child social support	Parenting Dimensions Inventory (PDI)	parent/caregiver	cerebral palsy	dyad	Cunningham SD, Warschausky S, Thomas PD. Parenting and social functioning of children with and without cerebral palsy. Rehabilitation Psychology. Feb 2009;54(1):109-115.
Social health and relationships	Family function and quality of family life	Parenting Dimensions Inventory (PDI)	parent/caregiver	cerebral palsy	dyad	Cunningham SD, Warschausky S, Thomas PD. Parenting and social functioning of children with and without cerebral palsy. Rehabilitation Psychology. Feb 2009;54(1):109-115.
Social health and relationships	Child social interaction	Personality Inventory for Children (PIC-2)	parent/caregiver	cerebral palsy	dyad	Cunningham SD, Warschausky S, Thomas PD. Parenting and social functioning of children with and without cerebral palsy. Rehabilitation Psychology. Feb 2009;54(1):109-115.
Mental health	Child mental health	Autonomous Functioning Checklist (AFC)	parent/caregiver	type 1 diabetes	child-patients	Dashiff C, Bartolucci A. Autonomy development in adolescents with insulin dependent diabetes mellitus. Journal of Pediatric Nursing. 2002;17(2):96-106.
Mental health	Child mental health	Emotional Autonomy Scale (EAS)	child/adolescent	type 1 diabetes	child-patients	Dashiff C, Bartolucci A. Autonomy development in adolescents with insulin dependent diabetes mellitus. Journal of Pediatric Nursing. 2002;17(2):96-106.
Physical health and functional status	Child cognitive function	Psychosocial Maturity Inventory (PMI)	child/adolescent	type 1 diabetes	child-patients	Dashiff C, Bartolucci A. Autonomy development in adolescents with insulin dependent diabetes mellitus. Journal of Pediatric Nursing. 2002;17(2):96-106.
Disease management & perceptions	Caregiver/child roles in disease management	Denyes Self-Care Practice Instrument (DSCPI)	child/adolescent	type 1 diabetes	dyad	Dashiff C, Vance D, Abdullatif H, Wallander J. Parenting, autonomy and self-care of adolescents with Type 1 diabetes. Child: Care, Health & Development. 2009;35(1):79-88.
Mental health	Caregiver anxiety	Parental Separation Anxiety Scale	parent/caregiver	type 1 diabetes	dyad	Dashiff C, Vance D, Abdullatif H, Wallander J. Parenting, autonomy and self-care of adolescents with Type 1 diabetes. Child: Care, Health & Development. 2009;35(1):79-88.
Physical health and functional status	Child cognitive function	Psychosocial Maturity Inventory (PMI)	child/adolescent	type 1 diabetes	dyad	Dashiff C, Vance D, Abdullatif H, Wallander J. Parenting, autonomy and self-care of adolescents with Type 1 diabetes. Child: Care, Health & Development. 2009;35(1):79-88.
Social health and relationships	Family function and quality of family life	Issues Checklist	parent/caregiver	type 1 diabetes	dyad	Dashiff C, Vance D, Abdullatif H, Wallander J. Parenting, autonomy and self-care of adolescents with Type 1 diabetes. Child: Care, Health & Development. 2009;35(1):79-88.
General health and QoL	Child general health status and quality of life	CP QOL-Child	child/adolescent	cerebral palsy	child-patients	Davis E, Davis B, Wofe R, et al. A randomized controlled trial of the impact of therapeutic horse riding on the quality of life, health, and function of children with cerebral palsy. Developmental Medicine & Child Neurology. 2009 2009;51(2):111-119.
General health and QoL	Child general health status and quality of life	CP QOL-Child	parent/caregiver	cerebral palsy	child-patients	Davis E, Davis B, Wofe R, et al. A randomized controlled trial of the impact of therapeutic horse riding on the quality of life, health, and function of children with cerebral palsy. Developmental Medicine & Child Neurology. 2009 2009;51(2):111-119.
General health and QoL	Child general health status and quality of life	Child Health Questionnaire (CHQ)	parent/caregiver	cerebral palsy	child-patients	Davis E, Davis B, Wofe R, et al. A randomized controlled trial of the impact of therapeutic horse riding on the quality of life, health, and function of children with cerebral palsy. Developmental Medicine & Child Neurology. 2009 2009;51(2):111-119.
General health and QoL	Child general health status and quality of life	KIDSCREEN	child/adolescent	cerebral palsy	child-patients	Davis E, Davis B, Wofe R, et al. A randomized controlled trial of the impact of therapeutic horse riding on the quality of life, health, and function of children with cerebral palsy. Developmental Medicine & Child Neurology. 2009 2009;51(2):111-119.
General health and QoL	Child general health status and quality of life	KIDSCREEN	parent/caregiver	cerebral palsy	child-patients	Davis E, Davis B, Wofe R, et al. A randomized controlled trial of the impact of therapeutic horse riding on the quality of life, health, and function of children with cerebral palsy. Developmental Medicine & Child Neurology. 2009 2009;51(2):111-119.
Mental health	Child stressful life event	Life events questionnaire (LEQ)	parent/caregiver	cerebral palsy	child-patients	Davis E, Davis B, Wofe R, et al. A randomized controlled trial of the impact of therapeutic horse riding on the quality of life, health, and function of children with cerebral palsy. Developmental Medicine & Child Neurology. 2009 2009;51(2):111-119.
General health and QoL	Child general health status and quality of life	Study specific: Health-related quality of life questionnaire (Portuguese)	parent/caregiver	epilepsy	child-patients	De Souza Maia Filho H, Da Mota Gomes M, Da Costa Fontenelle LM. Development and validation of a health related quality of life questionnaire for Brazilian children with epilepsy: Preliminary findings. Arquivos de Neuro-Psiquiatria. June 2005;63(2 B):389-394.
Disease management & perceptions	Child/caregiver/family satisfaction with care	Patients Evaluation of the Quality of Diabetes Care (PEQ-D)	child/adolescent	type 1 diabetes	child-patients	De Wit M, Delemarre-Van De Waal HA, Bokma JA, et al. Monitoring and discussing health-related quality of life in adolescents with type 1 diabetes improve psychosocial well-being: a randomized controlled trial. Diabetes Care. Aug 2008;31(8):1521-1526.
Disease management & perceptions	Child perceptions of disease severity	Pediatric Quality of Life Inventory (Peds-QL)	child/adolescent	type 1 diabetes	child-patients	De Wit M, Delemarre-Van De Waal HA, Bokma JA, et al. Monitoring and discussing health-related quality of life in adolescents with type 1 diabetes improve psychosocial well-being: a randomized controlled trial. Diabetes Care. Aug 2008;31(8):1521-1526.
Disease management & perceptions	Treatment adherence	Pediatric Quality of Life Inventory (Peds-QL)	child/adolescent	type 1 diabetes	child-patients	De Wit M, Delemarre-Van De Waal HA, Bokma JA, et al. Monitoring and discussing health-related quality of life in adolescents with type 1 diabetes improve psychosocial well-being: a randomized controlled trial. Diabetes Care. Aug 2008;31(8):1521-1526.
General health and QoL	Child general health status and quality of life	Child Health Questionnaire (CHQ)	child/adolescent	type 1 diabetes	child-patients	De Wit M, Delemarre-Van De Waal HA, Bokma JA, et al. Monitoring and discussing health-related quality of life in adolescents with type 1 diabetes improve psychosocial well-being: a randomized controlled trial. Diabetes Care. Aug 2008;31(8):1521-1526.
General health and QoL	Child general health status and quality of life	Pediatric Quality of Life Inventory (Peds-QL)	child/adolescent	type 1 diabetes	child-patients	De Wit M, Delemarre-Van De Waal HA, Bokma JA, et al. Monitoring and discussing health-related quality of life in adolescents with type 1 diabetes improve psychosocial well-being: a randomized controlled trial. Diabetes Care. Aug 2008;31(8):1521-1526.
Mental health	Child mental illness -- internalizing	Center for Epidemiologic Studies Depression (CES-D)	child/adolescent	type 1 diabetes	child-patients	De Wit M, Delemarre-Van De Waal HA, Bokma JA, et al. Monitoring and discussing health-related quality of life in adolescents with type 1 diabetes improve psychosocial well-being: a randomized controlled trial. Diabetes Care. Aug 2008;31(8):1521-1526.
Social health and relationships	Family function and quality of family life	Diabetes Family Conflict Scale (DFCS)	child/adolescent	type 1 diabetes	child-patients	De Wit M, Delemarre-Van De Waal HA, Bokma JA, et al. Monitoring and discussing health-related quality of life in adolescents with type 1 diabetes improve psychosocial well-being: a randomized controlled trial. Diabetes Care. Aug 2008;31(8):1521-1526.
Disease management & perceptions	Caregiver/child roles in disease management	Diabetes Family Conflict Scale (DFCS)	child/adolescent	type 1 diabetes	dyad	De Wit M, Delemarre-Van De Waal HA, Bokma JA, et al. Self-report and parent-report of physical and psychosocial well-being in Dutch adolescents with type 1 diabetes in relation to glycemic control. Health & Quality of Life Outcomes. 2007;5:10.
Disease management & perceptions	Caregiver/child roles in disease management	Diabetes Family Conflict Scale (DFCS)	parent/caregiver	type 1 diabetes	dyad	De Wit M, Delemarre-Van De Waal HA, Bokma JA, et al. Self-report and parent-report of physical and psychosocial well-being in Dutch adolescents with type 1 diabetes in relation to glycemic control. Health & Quality of Life Outcomes. 2007;5:10.
General health and QoL	Child general health status and quality of life	Child Health Questionnaire (CHQ)	child/adolescent	type 1 diabetes	dyad	De Wit M, Delemarre-Van De Waal HA, Bokma JA, et al. Self-report and parent-report of physical and psychosocial well-being in Dutch adolescents with type 1 diabetes in relation to glycemic control. Health & Quality of Life Outcomes. 2007;5:10.
General health and QoL	Child general health status and quality of life	Child Health Questionnaire (CHQ)	parent/caregiver	type 1 diabetes	dyad	De Wit M, Delemarre-Van De Waal HA, Bokma JA, et al. Self-report and parent-report of physical and psychosocial well-being in Dutch adolescents with type 1 diabetes in relation to glycemic control. Health & Quality of Life Outcomes. 2007;5:10.
Mental health	Caregiver depression	Center for Epidemiologic Studies Depression (CES-D)	parent/caregiver	type 1 diabetes	dyad	De Wit M, Delemarre-Van De Waal HA, Bokma JA, et al. Self-report and parent-report of physical and psychosocial well-being in Dutch adolescents with type 1 diabetes in relation to glycemic control. Health & Quality of Life Outcomes. 2007;5:10.
Mental health	Child mental illness -- internalizing	Center for Epidemiologic Studies Depression (CES-D)	child/adolescent	type 1 diabetes	dyad	De Wit M, Delemarre-Van De Waal HA, Bokma JA, et al. Self-report and parent-report of physical and psychosocial well-being in Dutch adolescents with type 1 diabetes in relation to glycemic control. Health & Quality of Life Outcomes. 2007;5:10.
Mental health	Child mental illness -- internalizing	Center for Epidemiologic Studies Depression (CES-D)	parent/caregiver	type 1 diabetes	dyad	De Wit M, Delemarre-Van De Waal HA, Bokma JA, et al. Self-report and parent-report of physical and psychosocial well-being in Dutch adolescents with type 1 diabetes in relation to glycemic control. Health & Quality of Life Outcomes. 2007;5:10.
Social health and relationships	Family function and quality of family life	Diabetes Family Conflict Scale (DFCS)	child/adolescent	type 1 diabetes	dyad	De Wit M, Delemarre-Van De Waal HA, Bokma JA, et al. Self-report and parent-report of physical and psychosocial well-being in Dutch adolescents with type 1 diabetes in relation to glycemic control. Health & Quality of Life Outcomes. 2007;5:10.
Social health and relationships	Family function and quality of family life	Diabetes Family Conflict Scale (DFCS)	parent/caregiver	type 1 diabetes	dyad	De Wit M, Delemarre-Van De Waal HA, Bokma JA, et al. Self-report and parent-report of physical and psychosocial well-being in Dutch adolescents with type 1 diabetes in relation to glycemic control. Health & Quality of Life Outcomes. 2007;5:10.
Mental health	Caregiver general mental health status	Coping Health Inventory for Parents (CHIP)	parent/caregiver	type 1 diabetes, cystic fibrosis	parent/caregiver	Dewey D, Crawford S. Correlates of maternal and paternal adjustment to chronic childhood disease. Journal of Clinical Psychology in Medical Settings. 2007 2007;14(3):219-226.
Mental health	Caregiver anxiety	Langner Symptom Checklist (LSC)	parent/caregiver	type 1 diabetes, cystic fibrosis	parent/caregiver	Dewey D, Crawford S. Correlates of maternal and paternal adjustment to chronic childhood disease. Journal of Clinical Psychology in Medical Settings. 2007 2007;14(3):219-226.
Mental health	Caregiver depression	Langner Symptom Checklist (LSC)	parent/caregiver	type 1 diabetes, cystic fibrosis	parent/caregiver	Dewey D, Crawford S. Correlates of maternal and paternal adjustment to chronic childhood disease. Journal of Clinical Psychology in Medical Settings. 2007 2007;14(3):219-226.
Mental health	Caregiver general mental health status	Langner Symptom Checklist (LSC)	parent/caregiver	type 1 diabetes, cystic fibrosis	parent/caregiver	Dewey D, Crawford S. Correlates of maternal and paternal adjustment to chronic childhood disease. Journal of Clinical Psychology in Medical Settings. 2007 2007;14(3):219-226.
Social health and relationships	Family function and quality of family life	Coping Health Inventory for Parents (CHIP)	parent/caregiver	type 1 diabetes, cystic fibrosis	parent/caregiver	Dewey D, Crawford S. Correlates of maternal and paternal adjustment to chronic childhood disease. Journal of Clinical Psychology in Medical Settings. 2007 2007;14(3):219-226.
Social health and relationships	Family function and quality of family life	Family Adaptability and Cohesion Evaluation Scale (FACES)	parent/caregiver	type 1 diabetes, cystic fibrosis	parent/caregiver	Dewey D, Crawford S. Correlates of maternal and paternal adjustment to chronic childhood disease. Journal of Clinical Psychology in Medical Settings. 2007 2007;14(3):219-226.
Social health and relationships	Caregiver marital relationship	Family Inventory of Life Events (FILE)	parent/caregiver	type 1 diabetes, cystic fibrosis	parent/caregiver	Dewey D, Crawford S. Correlates of maternal and paternal adjustment to chronic childhood disease. Journal of Clinical Psychology in Medical Settings. 2007 2007;14(3):219-226.
Social health and relationships	Family stressful life events	Family Inventory of Life Events (FILE)	parent/caregiver	type 1 diabetes, cystic fibrosis	parent/caregiver	Dewey D, Crawford S. Correlates of maternal and paternal adjustment to chronic childhood disease. Journal of Clinical Psychology in Medical Settings. 2007 2007;14(3):219-226.
Social health and relationships	Family social support	Social Support Index (SSI)	parent/caregiver	type 1 diabetes, cystic fibrosis	parent/caregiver	Dewey D, Crawford S. Correlates of maternal and paternal adjustment to chronic childhood disease. Journal of Clinical Psychology in Medical Settings. 2007 2007;14(3):219-226.
Disease management & perceptions	Child perceptions of disease severity	Diabetes Quality of Life Measure (DQoL)	child/adolescent	type 1 diabetes	child-patients	Di Battista AM, Hart TA, Greco L, Gloizer J. Type 1 diabetes among adolescents: reduced diabetes self-care caused by social fear and fear of hypoglycemia. Diabetes Educator. May-Jun 2009;35(3):465-475.
Disease management & perceptions	Child/caregiver/family satisfaction with care	Diabetes Quality of Life Measure (DQoL)	child/adolescent	type 1 diabetes	child-patients	Di Battista AM, Hart TA, Greco L, Gloizer J. Type 1 diabetes among adolescents: reduced diabetes self-care caused by social fear and fear of hypoglycemia. Diabetes Educator. May-Jun 2009;35(3):465-475.
Disease management & perceptions	Child perceptions of disease severity	Hypoglycemia Fear Survey (HFS)	child/adolescent	type 1 diabetes	child-patients	Di Battista AM, Hart TA, Greco L, Gloizer J. Type 1 diabetes among adolescents: reduced diabetes self-care caused by social fear and fear of hypoglycemia. Diabetes Educator. May-Jun 2009;35(3):465-475.
Disease management & perceptions	Caregiver/child roles in disease management	Summary of Diabetes Self-Care Activities (SDSCA)	child/adolescent	type 1 diabetes	child-patients	Di Battista AM, Hart TA, Greco L, Gloizer J. Type 1 diabetes among adolescents: reduced diabetes self-care caused by social fear and fear of hypoglycemia. Diabetes Educator. May-Jun 2009;35(3):465-475.
Disease management & perceptions	Treatment adherence	Summary of Diabetes Self-Care Activities (SDSCA)	child/adolescent	type 1 diabetes	child-patients	Di Battista AM, Hart TA, Greco L, Gloizer J. Type 1 diabetes among adolescents: reduced diabetes self-care caused by social fear and fear of hypoglycemia. Diabetes Educator. May-Jun 2009;35(3):465-475.
Mental health	Child mental illness -- internalizing	Hypoglycemia Fear Survey (HFS)	child/adolescent	type 1 diabetes	child-patients	Di Battista AM, Hart TA, Greco L, Gloizer J. Type 1 diabetes among adolescents: reduced diabetes self-care caused by social fear and fear of hypoglycemia. Diabetes Educator. May-Jun 2009;35(3):465-475.
Mental health	Child mental health	Social Anxiety Scale for Adolescents (SAS-A)	child/adolescent	type 1 diabetes	child-patients	Di Battista AM, Hart TA, Greco L, Gloizer J. Type 1 diabetes among adolescents: reduced diabetes self-care caused by social fear and fear of hypoglycemia. Diabetes Educator. May-Jun 2009;35(3):465-475.
Mental health	Child mental illness -- internalizing	Social Anxiety Scale for Adolescents (SAS-A)	child/adolescent	type 1 diabetes	child-patients	Di Battista AM, Hart TA, Greco L, Gloizer J. Type 1 diabetes among adolescents: reduced diabetes self-care caused by social fear and fear of hypoglycemia. Diabetes Educator. May-Jun 2009;35(3):465-475.
Social health and relationships	Child social interaction	Diabetes Quality of Life Measure (DQoL)	child/adolescent	type 1 diabetes	child-patients	Di Battista AM, Hart TA, Greco L, Gloizer J. Type 1 diabetes among adolescents: reduced diabetes self-care caused by social fear and fear of hypoglycemia. Diabetes Educator. May-Jun 2009;35(3):465-475.
Social health and relationships	Child social interaction	Social Anxiety Scale for Adolescents (SAS-A)	child/adolescent	type 1 diabetes	child-patients	Di Battista AM, Hart TA, Greco L, Gloizer J. Type 1 diabetes among adolescents: reduced diabetes self-care caused by social fear and fear of hypoglycemia. Diabetes Educator. May-Jun 2009;35(3):465-475.
General health and QoL	Child general health status and quality of life	Pediatric Quality of Life Inventory (Peds-QL)	child/adolescent	cerebral palsy	child-patients	Dieruf K, Burtner PA, Provost B, Phillips J, Bernitsky-Beddingfield A, Sullivan KJ. A pilot study of quality of life in children with cerebral palsy after intensive body weight-supported treadmill training. Pediatric Physical Therapy. Spring 2009;21(1):45-52.
General health and QoL	Child general health status and quality of life	Pediatric Quality of Life Inventory (Peds-QL)	parent/caregiver	cerebral palsy	child-patients	Dieruf K, Burtner PA, Provost B, Phillips J, Bernitsky-Beddingfield A, Sullivan KJ. A pilot study of quality of life in children with cerebral palsy after intensive body weight-supported treadmill training. Pediatric Physical Therapy. Spring 2009;21(1):45-52.
Physical health and functional status	Child sleep problems	Pediatric Quality of Life Inventory (Peds-QL)	child/adolescent	cerebral palsy	child-patients	Dieruf K, Burtner PA, Provost B, Phillips J, Bernitsky-Beddingfield A, Sullivan KJ. A pilot study of quality of life in children with cerebral palsy after intensive body weight-supported treadmill training. Pediatric Physical Therapy. Spring 2009;21(1):45-52.
Physical health and functional status	Child sleep problems	Pediatric Quality of Life Inventory (Peds-QL)	parent/caregiver	cerebral palsy	child-patients	Dieruf K, Burtner PA, Provost B, Phillips J, Bernitsky-Beddingfield A, Sullivan KJ. A pilot study of quality of life in children with cerebral palsy after intensive body weight-supported treadmill training. Pediatric Physical Therapy. Spring 2009;21(1):45-52.
Disease management & perceptions	Treatment adherence	Self Care Inventory (SCI)	child/adolescent	type 1 diabetes	dyad	Drew LM, Berg C, King P, et al. Depleted parental psychological resources as mediators of the association of income with adherence and metabolic control. Journal of Family Psychology. Oct 2011;25(5):751-758.
Mental health	Caregiver depression	Center for Epidemiologic Studies Depression (CES-D)	parent/caregiver	type 1 diabetes	dyad	Drew LM, Berg C, King P, et al. Depleted parental psychological resources as mediators of the association of income with adherence and metabolic control. Journal of Family Psychology. Oct 2011;25(5):751-758.
Social health and relationships	Child social interaction	Mother-Father-Peer (MFP) Scale	child/adolescent	type 1 diabetes	dyad	Drew LM, Berg C, King P, et al. Depleted parental psychological resources as mediators of the association of income with adherence and metabolic control. Journal of Family Psychology. Oct 2011;25(5):751-758.
Social health and relationships	Child social support	Mother-Father-Peer (MFP) Scale	child/adolescent	type 1 diabetes	dyad	Drew LM, Berg C, King P, et al. Depleted parental psychological resources as mediators of the association of income with adherence and metabolic control. Journal of Family Psychology. Oct 2011;25(5):751-758.
Social health and relationships	Family function and quality of family life	Mother-Father-Peer (MFP) Scale	child/adolescent	type 1 diabetes	dyad	Drew LM, Berg C, King P, et al. Depleted parental psychological resources as mediators of the association of income with adherence and metabolic control. Journal of Family Psychology. Oct 2011;25(5):751-758.
Mental health	Caregiver depression	Center for Epidemiologic Studies Depression (CES-D)	parent/caregiver	type 1 diabetes, cystic fibrosis	parent/caregiver	Driscoll K, Johnson S, Barker D, et al. Risk factors associated with depressive symptoms in caregivers of children with type 1 diabetes or cystic fibrosis. Journal of Pediatric Psychology. 2010 2010;35(8):814-822.
Mental health	Caregiver stress	Family Stress Scale (FSS)	parent/caregiver	type 1 diabetes, cystic fibrosis	parent/caregiver	Driscoll K, Johnson S, Barker D, et al. Risk factors associated with depressive symptoms in caregivers of children with type 1 diabetes or cystic fibrosis. Journal of Pediatric Psychology. 2010 2010;35(8):814-822.
General health and QoL	Caregiver general health and quality of life	Caregiver Quality of Life - Cystic Fibrosis (CQoL-CF)	parent/caregiver	cystic fibrosis	parent/caregiver	Driscoll KA, Montag-Leifling K, Acton JD, Modi AC. Relations between depressive and anxious symptoms and quality of life in caregivers of children with cystic fibrosis. Pediatric Pulmonology. Aug 2009;44(8):784-792.
Mental health	Caregiver depression	Center for Epidemiologic Studies Depression (CES-D)	parent/caregiver	cystic fibrosis	parent/caregiver	Driscoll KA, Montag-Leifling K, Acton JD, Modi AC. Relations between depressive and anxious symptoms and quality of life in caregivers of children with cystic fibrosis. Pediatric Pulmonology. Aug 2009;44(8):784-792.
Mental health	Caregiver anxiety	Hospital Anxiety and Depression Scale (HADS)	parent/caregiver	cystic fibrosis	parent/caregiver	Driscoll KA, Montag-Leifling K, Acton JD, Modi AC. Relations between depressive and anxious symptoms and quality of life in caregivers of children with cystic fibrosis. Pediatric Pulmonology. Aug 2009;44(8):784-792.
Mental health	Caregiver depression	Hospital Anxiety and Depression Scale (HADS)	parent/caregiver	cystic fibrosis	parent/caregiver	Driscoll KA, Montag-Leifling K, Acton JD, Modi AC. Relations between depressive and anxious symptoms and quality of life in caregivers of children with cystic fibrosis. Pediatric Pulmonology. Aug 2009;44(8):784-792.
Physical health and functional status	Caregiver somatization	Center for Epidemiologic Studies Depression (CES-D)	parent/caregiver	cystic fibrosis	parent/caregiver	Driscoll KA, Montag-Leifling K, Acton JD, Modi AC. Relations between depressive and anxious symptoms and quality of life in caregivers of children with cystic fibrosis. Pediatric Pulmonology. Aug 2009;44(8):784-792.
Mental health	Child mental illness -- externalizing	Child Behavior Checklist (CBCL)	parent/caregiver	type 1 diabetes	dyad	Duke DC, Geffken GR, Lewin AB, Williams LB, Storch EA, Silverstein JH. Glycemic control in youth with type 1 diabetes: family predictors and mediators. Journal of Pediatric Psychology. Aug 2008;33(7):719-727.
Social health and relationships	Child social support	Diabetes Family Behavior Checklist (DFBC)	child/adolescent	type 1 diabetes	dyad	Duke DC, Geffken GR, Lewin AB, Williams LB, Storch EA, Silverstein JH. Glycemic control in youth with type 1 diabetes: family predictors and mediators. Journal of Pediatric Psychology. Aug 2008;33(7):719-727.
Social health and relationships	Child social support	Diabetes Family Behavior Checklist (DFBC)	parent/caregiver	type 1 diabetes	dyad	Duke DC, Geffken GR, Lewin AB, Williams LB, Storch EA, Silverstein JH. Glycemic control in youth with type 1 diabetes: family predictors and mediators. Journal of Pediatric Psychology. Aug 2008;33(7):719-727.
Social health and relationships	Family function and quality of family life	Diabetes Family Behavior Checklist (DFBC)	child/adolescent	type 1 diabetes	dyad	Duke DC, Geffken GR, Lewin AB, Williams LB, Storch EA, Silverstein JH. Glycemic control in youth with type 1 diabetes: family predictors and mediators. Journal of Pediatric Psychology. Aug 2008;33(7):719-727.
Social health and relationships	Family function and quality of family life	Diabetes Family Behavior Checklist (DFBC)	parent/caregiver	type 1 diabetes	dyad	Duke DC, Geffken GR, Lewin AB, Williams LB, Storch EA, Silverstein JH. Glycemic control in youth with type 1 diabetes: family predictors and mediators. Journal of Pediatric Psychology. Aug 2008;33(7):719-727.
Social health and relationships	Child social support	Diabetes Family Behavior Scale (DFBS)	child/adolescent	type 1 diabetes	dyad	Duke DC, Geffken GR, Lewin AB, Williams LB, Storch EA, Silverstein JH. Glycemic control in youth with type 1 diabetes: family predictors and mediators. Journal of Pediatric Psychology. Aug 2008;33(7):719-727.
Social health and relationships	Family function and quality of family life	Diabetes Family Behavior Scale (DFBS)	child/adolescent	type 1 diabetes	dyad	Duke DC, Geffken GR, Lewin AB, Williams LB, Storch EA, Silverstein JH. Glycemic control in youth with type 1 diabetes: family predictors and mediators. Journal of Pediatric Psychology. Aug 2008;33(7):719-727.
Mental health	Child mental health	Adolescent Symptom Inventory (ASI)	parent/caregiver	epilepsy	child-patients	Dunn DW, Austin JK, Perkins SM. Prevalence of psychopathology in childhood epilepsy: categorical and dimensional measures. Developmental Medicine & Child Neurology. 2009;51(5):364-372.
Mental health	Child mental health	Child Behavior Checklist (CBCL)	parent/caregiver	epilepsy	child-patients	Dunn DW, Austin JK, Perkins SM. Prevalence of psychopathology in childhood epilepsy: categorical and dimensional measures. Developmental Medicine & Child Neurology. 2009;51(5):364-372.
Mental health	Child mental illness -- externalizing	Child Behavior Checklist (CBCL)	parent/caregiver	epilepsy	child-patients	Dunn DW, Austin JK, Perkins SM. Prevalence of psychopathology in childhood epilepsy: categorical and dimensional measures. Developmental Medicine & Child Neurology. 2009;51(5):364-372.
Mental health	Child mental illness -- internalizing	Child Behavior Checklist (CBCL)	parent/caregiver	epilepsy	child-patients	Dunn DW, Austin JK, Perkins SM. Prevalence of psychopathology in childhood epilepsy: categorical and dimensional measures. Developmental Medicine & Child Neurology. 2009;51(5):364-372.
Mental health	Child mental health	Child Symptom Inventory (CSI)	parent/caregiver	epilepsy	child-patients	Dunn DW, Austin JK, Perkins SM. Prevalence of psychopathology in childhood epilepsy: categorical and dimensional measures. Developmental Medicine & Child Neurology. 2009;51(5):364-372.
Mental health	Child mental health	Fear Survey Schedule for Children (FSSC)	parent/caregiver	Williams syndrome	child-patients	Dykens E. Anxiety, fears, and phobias in persons with Williams syndrome. Developmental Neuropsychology. 2003;23(1-2):291-316.
Disease management & perceptions	Caregiver perception of child vulnerability	Quality of Life in Child's Chronic Disease Questionnaire (QLCCDQ)	parent/caregiver	diabetes	parent/caregiver	Farnik M, Brozek G, Pierzchala W, Zejda JE, Skrzypek M, Walczak L. Development, evaluation and validation of a new instrument for measurement quality of life in the parents of children with chronic disease. Health & Quality of Life Outcomes. 2010;8:151.
Mental health	Caregiver general mental health status	Quality of Life in Child's Chronic Disease Questionnaire (QLCCDQ)	parent/caregiver	diabetes	parent/caregiver	Farnik M, Brozek G, Pierzchala W, Zejda JE, Skrzypek M, Walczak L. Development, evaluation and validation of a new instrument for measurement quality of life in the parents of children with chronic disease. Health & Quality of Life Outcomes. 2010;8:151.
Mental health	Caregiver stress	Quality of Life in Child's Chronic Disease Questionnaire (QLCCDQ)	parent/caregiver	diabetes	parent/caregiver	Farnik M, Brozek G, Pierzchala W, Zejda JE, Skrzypek M, Walczak L. Development, evaluation and validation of a new instrument for measurement quality of life in the parents of children with chronic disease. Health & Quality of Life Outcomes. 2010;8:151.
Social health and relationships	Family function and quality of family life	Quality of Life in Child's Chronic Disease Questionnaire (QLCCDQ)	parent/caregiver	diabetes	parent/caregiver	Farnik M, Brozek G, Pierzchala W, Zejda JE, Skrzypek M, Walczak L. Development, evaluation and validation of a new instrument for measurement quality of life in the parents of children with chronic disease. Health & Quality of Life Outcomes. 2010;8:151.
Social health and relationships	Caregiver social isolation	Quality of Life in Child's Chronic Disease Questionnaire (QLCCDQ)	parent/caregiver	diabetes	parent/caregiver	Farnik M, Brozek G, Pierzchala W, Zejda JE, Skrzypek M, Walczak L. Development, evaluation and validation of a new instrument for measurement quality of life in the parents of children with chronic disease. Health & Quality of Life Outcomes. 2010;8:151.
Disease management & perceptions	Child perceptions of disease severity	Diabetes Quality of Life for Youth Scale (DQOLY)	child/adolescent	type 1 diabetes	child-patients	Faulkner MS, Chang L-I. Family influence on self-care, quality of life, and metabolic control in school-age children and adolescents with type 1 diabetes. Journal of Pediatric Nursing. Feb 2007;22(1):59-68.
Disease management & perceptions	Caregiver/child roles in disease management	Self-Care Questionnaire (SCQ)	child/adolescent	type 1 diabetes	child-patients	Faulkner MS, Chang L-I. Family influence on self-care, quality of life, and metabolic control in school-age children and adolescents with type 1 diabetes. Journal of Pediatric Nursing. Feb 2007;22(1):59-68.
General health and QoL	Child general health status and quality of life	Diabetes Quality of Life for Youth Scale (DQOLY)	child/adolescent	type 1 diabetes	child-patients	Faulkner MS, Chang L-I. Family influence on self-care, quality of life, and metabolic control in school-age children and adolescents with type 1 diabetes. Journal of Pediatric Nursing. Feb 2007;22(1):59-68.
Social health and relationships	Child social support	Diabetes Family Behavior Scale (DFBS)	child/adolescent	type 1 diabetes	child-patients	Faulkner MS, Chang L-I. Family influence on self-care, quality of life, and metabolic control in school-age children and adolescents with type 1 diabetes. Journal of Pediatric Nursing. Feb 2007;22(1):59-68.
Social health and relationships	Family function and quality of family life	Diabetes Family Behavior Scale (DFBS)	child/adolescent	type 1 diabetes	child-patients	Faulkner MS, Chang L-I. Family influence on self-care, quality of life, and metabolic control in school-age children and adolescents with type 1 diabetes. Journal of Pediatric Nursing. Feb 2007;22(1):59-68.
Disease management & perceptions	Child perceptions of disease severity	Diabetes Quality of Life for Youth Scale (DQOLY)	child/adolescent	type 1 diabetes	child-patients	Faulkner MS. Quality of life for adolescents with type 1 diabetes: parental and youth perspectives. Pediatric Nursing. Sep-Oct 2003;29(5):362-368.
General health and QoL	Child general health status and quality of life	Diabetes Quality of Life for Youth Scale (DQOLY)	child/adolescent	type 1 diabetes	child-patients	Faulkner MS. Quality of life for adolescents with type 1 diabetes: parental and youth perspectives. Pediatric Nursing. Sep-Oct 2003;29(5):362-368.
General health and QoL	Child general health status and quality of life	Functional Status II (FS)	parent/caregiver	type 1 diabetes	child-patients	Faulkner MS. Quality of life for adolescents with type 1 diabetes: parental and youth perspectives. Pediatric Nursing. Sep-Oct 2003;29(5):362-368.
General health and QoL	Child general health status and quality of life	Self Perception Profile for Adolescents (SPPA)	child/adolescent	type 1 diabetes	child-patients	Faulkner MS. Quality of life for adolescents with type 1 diabetes: parental and youth perspectives. Pediatric Nursing. Sep-Oct 2003;29(5):362-368.
Mental health	Child mental health	Self Perception Profile for Adolescents (SPPA)	child/adolescent	type 1 diabetes	child-patients	Faulkner MS. Quality of life for adolescents with type 1 diabetes: parental and youth perspectives. Pediatric Nursing. Sep-Oct 2003;29(5):362-368.
Physical health and functional status	Child physical activity	Child Behavior Checklist (CBCL)	parent/caregiver	type 1 diabetes	child-patients	Faulkner MS. Quality of life for adolescents with type 1 diabetes: parental and youth perspectives. Pediatric Nursing. Sep-Oct 2003;29(5):362-368.
Physical health and functional status	Child gross motor function	Functional Status II (FS)	parent/caregiver	type 1 diabetes	child-patients	Faulkner MS. Quality of life for adolescents with type 1 diabetes: parental and youth perspectives. Pediatric Nursing. Sep-Oct 2003;29(5):362-368.
Social health and relationships	Child scholastic achievement	Child Behavior Checklist (CBCL)	parent/caregiver	type 1 diabetes	child-patients	Faulkner MS. Quality of life for adolescents with type 1 diabetes: parental and youth perspectives. Pediatric Nursing. Sep-Oct 2003;29(5):362-368.
Social health and relationships	Child social interaction	Child Behavior Checklist (CBCL)	parent/caregiver	type 1 diabetes	child-patients	Faulkner MS. Quality of life for adolescents with type 1 diabetes: parental and youth perspectives. Pediatric Nursing. Sep-Oct 2003;29(5):362-368.
Social health and relationships	Child social interaction	Self Perception Profile for Adolescents (SPPA)	child/adolescent	type 1 diabetes	child-patients	Faulkner MS. Quality of life for adolescents with type 1 diabetes: parental and youth perspectives. Pediatric Nursing. Sep-Oct 2003;29(5):362-368.
General health and QoL	Child general health status and quality of life	Quality of Life in Childhood Epilepsy (QOLCE)	parent/caregiver	epilepsy	parent/caregiver	Ferro M, Avison W, Campbell M, Speechley K. Prevalence and trajectories of depressive symptoms in mothers of children with newly diagnosed epilepsy. Epilepsia. 2011 2011;52(2):326-336.
Mental health	Caregiver depression	Center for Epidemiologic Studies Depression (CES-D)	parent/caregiver	epilepsy	parent/caregiver	Ferro M, Avison W, Campbell M, Speechley K. Prevalence and trajectories of depressive symptoms in mothers of children with newly diagnosed epilepsy. Epilepsia. 2011 2011;52(2):326-336.
Social health and relationships	Family function and quality of family life	Family Adaptability, Partnership, Growth, Affection, and Resolve (Family APGAR)	parent/caregiver	epilepsy	parent/caregiver	Ferro M, Avison W, Campbell M, Speechley K. Prevalence and trajectories of depressive symptoms in mothers of children with newly diagnosed epilepsy. Epilepsia. 2011 2011;52(2):326-336.
Social health and relationships	Family stressful life events	Family Inventory of Life Events (FILE)	parent/caregiver	epilepsy	parent/caregiver	Ferro M, Avison W, Campbell M, Speechley K. Prevalence and trajectories of depressive symptoms in mothers of children with newly diagnosed epilepsy. Epilepsia. 2011 2011;52(2):326-336.
Social health and relationships	Family social support	Family Inventory of Resources for Management (FIRM)	parent/caregiver	epilepsy	parent/caregiver	Ferro M, Avison W, Campbell M, Speechley K. Prevalence and trajectories of depressive symptoms in mothers of children with newly diagnosed epilepsy. Epilepsia. 2011 2011;52(2):326-336.
General health and QoL	Child general health status and quality of life	Quality of Life in Childhood Epilepsy (QOLCE)	parent/caregiver	epilepsy	parent/caregiver	Ferro M, Speechley K. Examining clinically relevant levels of depressive symptoms in mothers following a diagnosis of epilepsy in their children: A prospective analysis. Social Psychiatry and Psychiatric Epidemiology. 2012 2012;47(9):1419-1428.
Mental health	Caregiver depression	Center for Epidemiologic Studies Depression (CES-D)	parent/caregiver	epilepsy	parent/caregiver	Ferro M, Speechley K. Examining clinically relevant levels of depressive symptoms in mothers following a diagnosis of epilepsy in their children: A prospective analysis. Social Psychiatry and Psychiatric Epidemiology. 2012 2012;47(9):1419-1428.
Social health and relationships	Family function and quality of family life	Family Adaptability, Partnership, Growth, Affection, and Resolve (Family APGAR)	parent/caregiver	epilepsy	parent/caregiver	Ferro M, Speechley K. Examining clinically relevant levels of depressive symptoms in mothers following a diagnosis of epilepsy in their children: A prospective analysis. Social Psychiatry and Psychiatric Epidemiology. 2012 2012;47(9):1419-1428.
Social health and relationships	Family stressful life events	Family Inventory of Life Events (FILE)	parent/caregiver	epilepsy	parent/caregiver	Ferro M, Speechley K. Examining clinically relevant levels of depressive symptoms in mothers following a diagnosis of epilepsy in their children: A prospective analysis. Social Psychiatry and Psychiatric Epidemiology. 2012 2012;47(9):1419-1428.
Social health and relationships	Family social support	Family Inventory of Resources for Management (FIRM)	parent/caregiver	epilepsy	parent/caregiver	Ferro M, Speechley K. Examining clinically relevant levels of depressive symptoms in mothers following a diagnosis of epilepsy in their children: A prospective analysis. Social Psychiatry and Psychiatric Epidemiology. 2012 2012;47(9):1419-1428.
General health and QoL	Child general health status and quality of life	Child Health Questionnaire (CHQ)	parent/caregiver	epilepsy	parent/caregiver	Ferro MA, Avison WR, Campbell MK, Speechley KN. Do depressive symptoms affect mothers' reports of child outcomes in children with new-onset epilepsy? Quality of Life Research. Sep 2010;19(7):955-964.
General health and QoL	Child general health status and quality of life	Quality of Life in Childhood Epilepsy (QOLCE)	parent/caregiver	epilepsy	parent/caregiver	Ferro MA, Avison WR, Campbell MK, Speechley KN. Do depressive symptoms affect mothers' reports of child outcomes in children with new-onset epilepsy? Quality of Life Research. Sep 2010;19(7):955-964.
Mental health	Caregiver depression	Center for Epidemiologic Studies Depression (CES-D)	parent/caregiver	epilepsy	parent/caregiver	Ferro MA, Avison WR, Campbell MK, Speechley KN. Do depressive symptoms affect mothers' reports of child outcomes in children with new-onset epilepsy? Quality of Life Research. Sep 2010;19(7):955-964.
Mental health	Child mental health	Child Health Questionnaire (CHQ)	parent/caregiver	epilepsy	parent/caregiver	Ferro MA, Avison WR, Campbell MK, Speechley KN. Do depressive symptoms affect mothers' reports of child outcomes in children with new-onset epilepsy? Quality of Life Research. Sep 2010;19(7):955-964.
Physical health and functional status	Child cognitive function	Quality of Life in Childhood Epilepsy (QOLCE)	parent/caregiver	epilepsy	parent/caregiver	Ferro MA, Avison WR, Campbell MK, Speechley KN. Do depressive symptoms affect mothers' reports of child outcomes in children with new-onset epilepsy? Quality of Life Research. Sep 2010;19(7):955-964.
Social health and relationships	Family function and quality of family life	Child Health Questionnaire (CHQ)	parent/caregiver	epilepsy	parent/caregiver	Ferro MA, Avison WR, Campbell MK, Speechley KN. Do depressive symptoms affect mothers' reports of child outcomes in children with new-onset epilepsy? Quality of Life Research. Sep 2010;19(7):955-964.
Social health and relationships	Family function and quality of family life	Family Adaptability, Partnership, Growth, Affection, and Resolve (Family APGAR)	parent/caregiver	epilepsy	parent/caregiver	Ferro MA, Avison WR, Campbell MK, Speechley KN. Do depressive symptoms affect mothers' reports of child outcomes in children with new-onset epilepsy? Quality of Life Research. Sep 2010;19(7):955-964.
Social health and relationships	Family function and quality of family life	Family Inventory of Life Events (FILE)	parent/caregiver	epilepsy	parent/caregiver	Ferro MA, Avison WR, Campbell MK, Speechley KN. Do depressive symptoms affect mothers' reports of child outcomes in children with new-onset epilepsy? Quality of Life Research. Sep 2010;19(7):955-964.
Social health and relationships	Family social support	Family Inventory of Resources for Management (FIRM)	parent/caregiver	epilepsy	parent/caregiver	Ferro MA, Avison WR, Campbell MK, Speechley KN. Do depressive symptoms affect mothers' reports of child outcomes in children with new-onset epilepsy? Quality of Life Research. Sep 2010;19(7):955-964.
Disease management & perceptions	Child/caregiver/family satisfaction with care	Patient Perception of Patient-centeredness (PPPC)	parent/caregiver	epilepsy	dyad	Ferro MA, Avison WR, Campbell MK, Speechley KN. The impact of maternal depressive symptoms on health-related quality of life in children with epilepsy: a prospective study of family environment as mediators and moderators. Epilepsia. Feb 2011;52(2):316-325.
General health and QoL	Child general health status and quality of life	Quality of Life in Childhood Epilepsy (QOLCE)	parent/caregiver	epilepsy	dyad	Ferro MA, Avison WR, Campbell MK, Speechley KN. The impact of maternal depressive symptoms on health-related quality of life in children with epilepsy: a prospective study of family environment as mediators and moderators. Epilepsia. Feb 2011;52(2):316-325.
Mental health	Caregiver depression	Center for Epidemiologic Studies Depression (CES-D)	parent/caregiver	epilepsy	dyad	Ferro MA, Avison WR, Campbell MK, Speechley KN. The impact of maternal depressive symptoms on health-related quality of life in children with epilepsy: a prospective study of family environment as mediators and moderators. Epilepsia. Feb 2011;52(2):316-325.
Social health and relationships	Family stressful life events	Family Inventory of Life Events (FILE)	parent/caregiver	epilepsy	dyad	Ferro MA, Avison WR, Campbell MK, Speechley KN. The impact of maternal depressive symptoms on health-related quality of life in children with epilepsy: a prospective study of family environment as mediators and moderators. Epilepsia. Feb 2011;52(2):316-325.
Social health and relationships	Family function and quality of family life	Family Inventory of Resources for Management (FIRM)	parent/caregiver	epilepsy	dyad	Ferro MA, Avison WR, Campbell MK, Speechley KN. The impact of maternal depressive symptoms on health-related quality of life in children with epilepsy: a prospective study of family environment as mediators and moderators. Epilepsia. Feb 2011;52(2):316-325.
Social health and relationships	Family social support	Family Inventory of Resources for Management (FIRM)	parent/caregiver	epilepsy	dyad	Ferro MA, Avison WR, Campbell MK, Speechley KN. The impact of maternal depressive symptoms on health-related quality of life in children with epilepsy: a prospective study of family environment as mediators and moderators. Epilepsia. Feb 2011;52(2):316-325.
Social health and relationships	Family function and quality of family life	Family Adaptability, Partnership, Growth, Affection, and Resolve (Family APGAR)	parent/caregiver	epilepsy	dyad	Ferro MA, Avison WR, Campbell MK, Speechley KN. The impact of maternal depressive symptoms on health-related quality of life in children with epilepsy: a prospective study of family environment as mediators and moderators. Epilepsia. Feb 2011;52(2):316-325.
Disease management & perceptions	Caregiver/child roles in disease management	Adherence & Self-Care Inventory (ASCI)	parent/caregiver	sickle cell disease	dyad	Fisak B, Belkin MH, C, Bansal M. The relation between health-related quality of life, treatment adherence and disease severity in a paediatric sickle cell disease sample. Child: Care, Health & Development. 2012;38(2):204-210.
Disease management & perceptions	Treatment adherence	Adherence & Self-Care Inventory (ASCI)	parent/caregiver	sickle cell disease	dyad	Fisak B, Belkin MH, C, Bansal M. The relation between health-related quality of life, treatment adherence and disease severity in a paediatric sickle cell disease sample. Child: Care, Health & Development. 2012;38(2):204-210.
Disease management & perceptions	Child/caregiver/family satisfaction with care	Barriers to Health Care Scale (BHSC)	parent/caregiver	sickle cell disease	dyad	Fisak B, Belkin MH, C, Bansal M. The relation between health-related quality of life, treatment adherence and disease severity in a paediatric sickle cell disease sample. Child: Care, Health & Development. 2012;38(2):204-210.
General health and QoL	Child general health status and quality of life	Pediatric Quality of Life Inventory (Peds-QL)	parent/caregiver	sickle cell disease	dyad	Fisak B, Belkin MH, C, Bansal M. The relation between health-related quality of life, treatment adherence and disease severity in a paediatric sickle cell disease sample. Child: Care, Health & Development. 2012;38(2):204-210.
Disease management & perceptions	Caregiver/child roles in disease management	Study specific: knowledge, daily life managing disease	parent/caregiver	congenital adrenal hyperplasia	parent/caregiver	Fleming LK, Rapp CG, Sloane R. Caregiver Knowledge and Self-Confidence of Stress Dosing of Hydrocortisone in Children With Congenital Adrenal Hyperplasia. Journal of Pediatric Nursing. 2011;26(6):e55-60.
Mental health	Caregiver self-efficacy	Study specific: knowledge, daily life managing disease	parent/caregiver	congenital adrenal hyperplasia	parent/caregiver	Fleming LK, Rapp CG, Sloane R. Caregiver Knowledge and Self-Confidence of Stress Dosing of Hydrocortisone in Children With Congenital Adrenal Hyperplasia. Journal of Pediatric Nursing. 2011;26(6):e55-60.
General health and QoL	Caregiver general health and quality of life	WHO Quality of Life (WHOQOL)	parent/caregiver	nervous system anomalies, digestive system anomalies	parent/caregiver	Fonseca A, Nazare B, Canavarro MC. Parental psychological distress and quality of life after a prenatal or postnatal diagnosis of congenital anomaly: a controlled comparison study with parents of healthy infants. Disability & Health Journal. Apr 2012;5(2):67-74.
Mental health	Caregiver anxiety	Brief Symptom Inventory (BSI)	parent/caregiver	nervous system anomalies, digestive system anomalies	parent/caregiver	Fonseca A, Nazare B, Canavarro MC. Parental psychological distress and quality of life after a prenatal or postnatal diagnosis of congenital anomaly: a controlled comparison study with parents of healthy infants. Disability & Health Journal. Apr 2012;5(2):67-74.
Mental health	Caregiver depression	Brief Symptom Inventory (BSI)	parent/caregiver	nervous system anomalies, digestive system anomalies	parent/caregiver	Fonseca A, Nazare B, Canavarro MC. Parental psychological distress and quality of life after a prenatal or postnatal diagnosis of congenital anomaly: a controlled comparison study with parents of healthy infants. Disability & Health Journal. Apr 2012;5(2):67-74.
Physical health and functional status	Caregiver somatization	Brief Symptom Inventory (BSI)	parent/caregiver	nervous system anomalies, digestive system anomalies	parent/caregiver	Fonseca A, Nazare B, Canavarro MC. Parental psychological distress and quality of life after a prenatal or postnatal diagnosis of congenital anomaly: a controlled comparison study with parents of healthy infants. Disability & Health Journal. Apr 2012;5(2):67-74.
Disease management & perceptions	Caregiver/child roles in disease management	Diabetes Management Scale (DMS)	parent/caregiver	type 1 diabetes	dyad	Frey MA, Ellis D, Templin T, Naar-King S, Gutai JP. Diabetes management and metabolic control in school-age children with type 1 diabetes. Children's Health Care. Fall 2006;35(4):349-363.
Mental health	Caregiver general mental health status	Coping Resources Inventory (CRI)	parent/caregiver	type 1 diabetes	dyad	Frey MA, Ellis D, Templin T, Naar-King S, Gutai JP. Diabetes management and metabolic control in school-age children with type 1 diabetes. Children's Health Care. Fall 2006;35(4):349-363.
Physical health and functional status	Caregiver cognitive function	Shipley Institute of Living Scale	parent/caregiver	type 1 diabetes	dyad	Frey MA, Ellis D, Templin T, Naar-King S, Gutai JP. Diabetes management and metabolic control in school-age children with type 1 diabetes. Children's Health Care. Fall 2006;35(4):349-363.
Social health and relationships	Family stressful life events	Family Inventory of Life Events (FILE)	parent/caregiver	type 1 diabetes	dyad	Frey MA, Ellis D, Templin T, Naar-King S, Gutai JP. Diabetes management and metabolic control in school-age children with type 1 diabetes. Children's Health Care. Fall 2006;35(4):349-363.
Mental health	Child mental health	Child Behavior Checklist (CBCL)	parent/caregiver	Rubinstein-Taybi syndrome	child-patients	Galera C, Taupiac E, Fraisse S, et al. Socio-behavioral characteristics of children with Rubinstein-Taybi syndrome. Journal of Autism and Developmental Disorders. September 2009;39(9):1252-1260.
Mental health	Child mental illness -- externalizing	Child Behavior Checklist (CBCL)	parent/caregiver	Rubinstein-Taybi syndrome	child-patients	Galera C, Taupiac E, Fraisse S, et al. Socio-behavioral characteristics of children with Rubinstein-Taybi syndrome. Journal of Autism and Developmental Disorders. September 2009;39(9):1252-1260.
Mental health	Child mental illness -- internalizing	Child Behavior Checklist (CBCL)	parent/caregiver	Rubinstein-Taybi syndrome	child-patients	Galera C, Taupiac E, Fraisse S, et al. Socio-behavioral characteristics of children with Rubinstein-Taybi syndrome. Journal of Autism and Developmental Disorders. September 2009;39(9):1252-1260.
Mental health	Child mental health	Children's Social Behavior Questionnaire (CSBQ)	parent/caregiver	Rubinstein-Taybi syndrome	child-patients	Galera C, Taupiac E, Fraisse S, et al. Socio-behavioral characteristics of children with Rubinstein-Taybi syndrome. Journal of Autism and Developmental Disorders. September 2009;39(9):1252-1260.
Social health and relationships	Child social interaction	Children's Social Behavior Questionnaire (CSBQ)	parent/caregiver	Rubinstein-taybi syndrome	child-patients	Galera C, Taupiac E, Fraisse S, et al. Socio-behavioral characteristics of children with Rubinstein-Taybi syndrome. Journal of Autism and Developmental Disorders. September 2009;39(9):1252-1260.
General health and QoL	Caregiver general health and quality of life	Quality of Life Index (QLI)	parent/caregiver	sickle cell disease, cystic fibrosis, phenylketonuria (PKU), neurofibromatosis, Marfan syndrome, hemophilia, von Willebrand disease, or thalassemia	parent/caregiver	Gallo AM, Knafl KA, Angst DB. Information management in families who have a child with a genetic condition. Journal of Pediatric Nursing. Jun 2009;24(3):194-204.
Social health and relationships	Family function and quality of family life	Family Adaptability, Partnership, Growth, Affection, and Resolve (Family APGAR)	parent/caregiver	sickle cell disease, cystic fibrosis, phenylketonuria (PKU), neurofibromatosis, Marfan syndrome, hemophilia, von Willebrand disease, or thalassemia	parent/caregiver	Gallo AM, Knafl KA, Angst DB. Information management in families who have a child with a genetic condition. Journal of Pediatric Nursing. Jun 2009;24(3):194-204.
Social health and relationships	Family function and quality of family life	Family Hardiness Index (FHI)	parent/caregiver	sickle cell disease, cystic fibrosis, phenylketonuria (PKU), neurofibromatosis, Marfan syndrome, hemophilia, von Willebrand disease, or thalassemia	parent/caregiver	Gallo AM, Knafl KA, Angst DB. Information management in families who have a child with a genetic condition. Journal of Pediatric Nursing. Jun 2009;24(3):194-204.
General health and QoL	Child general health status and quality of life	Pediatric Outcomes Data Collection Instrument (PODCI)	child/adolescent	cerebral palsy	child-patients	Gates P, Otsuka N, Sanders J, Mcgee-Brown J. Functioning and health-related quality of life of adolescents with cerebral palsy: Self versus parent perspectives. Developmental Medicine & Child Neurology. 2010 2010;52(9):843-849.
General health and QoL	Child general health status and quality of life	Pediatric Outcomes Data Collection Instrument (PODCI)	parent/caregiver	cerebral palsy	child-patients	Gates P, Otsuka N, Sanders J, Mcgee-Brown J. Functioning and health-related quality of life of adolescents with cerebral palsy: Self versus parent perspectives. Developmental Medicine & Child Neurology. 2010 2010;52(9):843-849.
Disease management & perceptions	Child/caregiver/family satisfaction with care	John Hopkins Adult Cystic Fibrosis Program Survey	parent/caregiver	hemophilia	dyad	Geerts E, Van De Wiel H, Tamminga R. A pilot study on the effects of the transition of paediatric to adult health care in patients with haemophilia and in their parents: patient and parent worries, parental illness-related distress and health-related Quality of Life. Haemophilia. Sep 2008;14(5):1007-1013.
Disease management & perceptions	Child/caregiver/family satisfaction with care	John Hopkins Adult Cystic Fibrosis Program Survey	child/adolescent	hemophilia	dyad	Geerts E, Van De Wiel H, Tamminga R. A pilot study on the effects of the transition of paediatric to adult health care in patients with haemophilia and in their parents: patient and parent worries, parental illness-related distress and health-related Quality of Life. Haemophilia. Sep 2008;14(5):1007-1013.
General health and QoL	Child general health status and quality of life	Hemophilia-Specific Quality of Life Index (Haemo-QoL)	child/adolescent	hemophilia	dyad	Geerts E, Van De Wiel H, Tamminga R. A pilot study on the effects of the transition of paediatric to adult health care in patients with haemophilia and in their parents: patient and parent worries, parental illness-related distress and health-related Quality of Life. Haemophilia. Sep 2008;14(5):1007-1013.
General health and QoL	Child general health status and quality of life	Hemophilia-Specific Quality of Life Index (Haemo-QoL)	parent/caregiver	hemophilia	dyad	Geerts E, Van De Wiel H, Tamminga R. A pilot study on the effects of the transition of paediatric to adult health care in patients with haemophilia and in their parents: patient and parent worries, parental illness-related distress and health-related Quality of Life. Haemophilia. Sep 2008;14(5):1007-1013.
Mental health	Child stressful life event	John Hopkins Adult Cystic Fibrosis Program Survey	parent/caregiver	hemophilia	dyad	Geerts E, Van De Wiel H, Tamminga R. A pilot study on the effects of the transition of paediatric to adult health care in patients with haemophilia and in their parents: patient and parent worries, parental illness-related distress and health-related Quality of Life. Haemophilia. Sep 2008;14(5):1007-1013.
Mental health	Child stressful life event	John Hopkins Adult Cystic Fibrosis Program Survey	child/adolescent	hemophilia	dyad	Geerts E, Van De Wiel H, Tamminga R. A pilot study on the effects of the transition of paediatric to adult health care in patients with haemophilia and in their parents: patient and parent worries, parental illness-related distress and health-related Quality of Life. Haemophilia. Sep 2008;14(5):1007-1013.
Mental health	Caregiver stress	Parents illness-related distress	parent/caregiver	hemophilia	dyad	Geerts E, Van De Wiel H, Tamminga R. A pilot study on the effects of the transition of paediatric to adult health care in patients with haemophilia and in their parents: patient and parent worries, parental illness-related distress and health-related Quality of Life. Haemophilia. Sep 2008;14(5):1007-1013.
Mental health	Caregiver general mental health status	Brief Locus of Control Scale	parent/caregiver	cerebral palsy	parent/caregiver	Glenn S, Cunningham C, Poole H, Reeves D, Weindling M. Maternal parenting stress and its correlates in families with a young child with cerebral palsy. Child: Care, Health and Development. 2009 2009;35(1):71-78.
Mental health	Caregiver self-efficacy	Brief Locus of Control Scale	parent/caregiver	cerebral palsy	parent/caregiver	Glenn S, Cunningham C, Poole H, Reeves D, Weindling M. Maternal parenting stress and its correlates in families with a young child with cerebral palsy. Child: Care, Health and Development. 2009 2009;35(1):71-78.
Mental health	Caregiver general mental health status	Coping Strategies	parent/caregiver	cerebral palsy	parent/caregiver	Glenn S, Cunningham C, Poole H, Reeves D, Weindling M. Maternal parenting stress and its correlates in families with a young child with cerebral palsy. Child: Care, Health and Development. 2009 2009;35(1):71-78.
Mental health	Caregiver stress	Parenting Stress Index (PSI)	parent/caregiver	cerebral palsy	parent/caregiver	Glenn S, Cunningham C, Poole H, Reeves D, Weindling M. Maternal parenting stress and its correlates in families with a young child with cerebral palsy. Child: Care, Health and Development. 2009 2009;35(1):71-78.
Social health and relationships	Family function and quality of family life	Family Adaptability and Cohesion Evaluation Scale (FACES)	parent/caregiver	cerebral palsy	parent/caregiver	Glenn S, Cunningham C, Poole H, Reeves D, Weindling M. Maternal parenting stress and its correlates in families with a young child with cerebral palsy. Child: Care, Health and Development. 2009 2009;35(1):71-78.
Social health and relationships	Family financial impact	Family Needs Scale	parent/caregiver	cerebral palsy	parent/caregiver	Glenn S, Cunningham C, Poole H, Reeves D, Weindling M. Maternal parenting stress and its correlates in families with a young child with cerebral palsy. Child: Care, Health and Development. 2009 2009;35(1):71-78.
Social health and relationships	Family function and quality of family life	Family Needs Scale	parent/caregiver	cerebral palsy	parent/caregiver	Glenn S, Cunningham C, Poole H, Reeves D, Weindling M. Maternal parenting stress and its correlates in families with a young child with cerebral palsy. Child: Care, Health and Development. 2009 2009;35(1):71-78.
Social health and relationships	Family social support	Family Support Scale	parent/caregiver	cerebral palsy	parent/caregiver	Glenn S, Cunningham C, Poole H, Reeves D, Weindling M. Maternal parenting stress and its correlates in families with a young child with cerebral palsy. Child: Care, Health and Development. 2009 2009;35(1):71-78.
Social health and relationships	Family function and quality of family life	Parenting Stress Index (PSI)	parent/caregiver	cerebral palsy	parent/caregiver	Glenn S, Cunningham C, Poole H, Reeves D, Weindling M. Maternal parenting stress and its correlates in families with a young child with cerebral palsy. Child: Care, Health and Development. 2009 2009;35(1):71-78.
Mental health	Caregiver depression	Beck Depression Inventory (BDI)	parent/caregiver	cerebral palsy, Down syndrome, chromosomoal/genetic anomaly	parent/caregiver	Glidden LM, Schoolcraft SA. Depression: its trajectory and correlates in mothers rearing children with intellectual disability.[Erratum appears in J Intellect Disabil Res. 2003 Oct;47(Pt 7):577]. Journal of Intellectual Disability Research. May-Jun 2003;47(Pt 4-5):250-263.
Mental health	Caregiver anxiety	NEO Five-Factor Inventory (NEO-FFI)	parent/caregiver	cerebral palsy, Down syndrome, chromosomoal/genetic anomaly	parent/caregiver	Glidden LM, Schoolcraft SA. Depression: its trajectory and correlates in mothers rearing children with intellectual disability.[Erratum appears in J Intellect Disabil Res. 2003 Oct;47(Pt 7):577]. Journal of Intellectual Disability Research. May-Jun 2003;47(Pt 4-5):250-263.
Mental health	Caregiver depression	NEO Five-Factor Inventory (NEO-FFI)	parent/caregiver	cerebral palsy, Down syndrome, chromosomoal/genetic anomaly	parent/caregiver	Glidden LM, Schoolcraft SA. Depression: its trajectory and correlates in mothers rearing children with intellectual disability.[Erratum appears in J Intellect Disabil Res. 2003 Oct;47(Pt 7):577]. Journal of Intellectual Disability Research. May-Jun 2003;47(Pt 4-5):250-263.
Mental health	Caregiver general mental health status	NEO Five-Factor Inventory (NEO-FFI)	parent/caregiver	cerebral palsy, Down syndrome, chromosomoal/genetic anomaly	parent/caregiver	Glidden LM, Schoolcraft SA. Depression: its trajectory and correlates in mothers rearing children with intellectual disability.[Erratum appears in J Intellect Disabil Res. 2003 Oct;47(Pt 7):577]. Journal of Intellectual Disability Research. May-Jun 2003;47(Pt 4-5):250-263.
Mental health	Caregiver general mental health status	Subjective Well-being, Child-related Scale (SWB-CR)	parent/caregiver	cerebral palsy, Down syndrome, chromosomoal/genetic anomaly	parent/caregiver	Glidden LM, Schoolcraft SA. Depression: its trajectory and correlates in mothers rearing children with intellectual disability.[Erratum appears in J Intellect Disabil Res. 2003 Oct;47(Pt 7):577]. Journal of Intellectual Disability Research. May-Jun 2003;47(Pt 4-5):250-263.
Social health and relationships	Family function and quality of family life	Family Strengths Scale (FSS)	parent/caregiver	cerebral palsy, Down syndrome, chromosomoal/genetic anomaly	parent/caregiver	Glidden LM, Schoolcraft SA. Depression: its trajectory and correlates in mothers rearing children with intellectual disability.[Erratum appears in J Intellect Disabil Res. 2003 Oct;47(Pt 7):577]. Journal of Intellectual Disability Research. May-Jun 2003;47(Pt 4-5):250-263.
Social health and relationships	Family function and quality of family life	Questionnaire on Resources and Stress (QRS)	parent/caregiver	cerebral palsy, Down syndrome, chromosomal/genetic anomaly	parent/caregiver	Glidden LM, Schoolcraft SA. Depression: its trajectory and correlates in mothers rearing children with intellectual disability.[Erratum appears in J Intellect Disabil Res. 2003 Oct;47(Pt 7):577]. Journal of Intellectual Disability Research. May-Jun 2003;47(Pt 4-5):250-263.
Social health and relationships	Family stressful life events	Questionnaire on Resources and Stress (QRS)	parent/caregiver	cerebral palsy, Down syndrome, chromosomal/genetic anomaly	parent/caregiver	Glidden LM, Schoolcraft SA. Depression: its trajectory and correlates in mothers rearing children with intellectual disability.[Erratum appears in J Intellect Disabil Res. 2003 Oct;47(Pt 7):577]. Journal of Intellectual Disability Research. May-Jun 2003;47(Pt 4-5):250-263.
Mental health	Child mental health	Child Behavior Checklist (CBCL)	parent/caregiver	sickle cell disease	child-patients	Gold JI, Mahrer NE, Treadwell M, Weissman L, Vichinsky E. Psychosocial and behavioral outcomes in children with sickle cell disease and their healthy siblings. Journal of Behavioral Medicine. Dec 2008;31(6):506-516.
Mental health	Child mental illness -- externalizing	Child Behavior Checklist (CBCL)	parent/caregiver	sickle cell disease	child-patients	Gold JI, Mahrer NE, Treadwell M, Weissman L, Vichinsky E. Psychosocial and behavioral outcomes in children with sickle cell disease and their healthy siblings. Journal of Behavioral Medicine. Dec 2008;31(6):506-516.
Mental health	Child mental illness -- internalizing	Child Behavior Checklist (CBCL)	parent/caregiver	sickle cell disease	child-patients	Gold JI, Mahrer NE, Treadwell M, Weissman L, Vichinsky E. Psychosocial and behavioral outcomes in children with sickle cell disease and their healthy siblings. Journal of Behavioral Medicine. Dec 2008;31(6):506-516.
Mental health	Child mental health	KIDCOPE	child/adolescent	sickle cell disease	child-patients	Gold JI, Mahrer NE, Treadwell M, Weissman L, Vichinsky E. Psychosocial and behavioral outcomes in children with sickle cell disease and their healthy siblings. Journal of Behavioral Medicine. Dec 2008;31(6):506-516.
Social health and relationships	Child social interaction	Children's Self-Efficacy for Peer Interaction Scale (CSPI)	child/adolescent	sickle cell disease	child-patients	Gold JI, Mahrer NE, Treadwell M, Weissman L, Vichinsky E. Psychosocial and behavioral outcomes in children with sickle cell disease and their healthy siblings. Journal of Behavioral Medicine. Dec 2008;31(6):506-516.
Social health and relationships	Child social support	Social Support Scale for Children (SSSC)	child/adolescent	sickle cell disease	child-patients	Gold JI, Mahrer NE, Treadwell M, Weissman L, Vichinsky E. Psychosocial and behavioral outcomes in children with sickle cell disease and their healthy siblings. Journal of Behavioral Medicine. Dec 2008;31(6):506-516.
Mental health	Child mental health	Child Behavior Checklist (CBCL)	parent/caregiver	sickle cell disease	sibling	Gold JI, Treadwell M, Weissman L, Vichinsky E. The mediating effects of family functioning on psychosocial outcomes in healthy siblings of children with sickle cell disease. Pediatric Blood & Cancer. Dec 1 2011;57(6):1055-1061.
Mental health	Child mental illness -- externalizing	Child Behavior Checklist (CBCL)	parent/caregiver	sickle cell disease	sibling	Gold JI, Treadwell M, Weissman L, Vichinsky E. The mediating effects of family functioning on psychosocial outcomes in healthy siblings of children with sickle cell disease. Pediatric Blood & Cancer. Dec 1 2011;57(6):1055-1061.
Mental health	Child mental illness -- internalizing	Child Behavior Checklist (CBCL)	parent/caregiver	sickle cell disease	sibling	Gold JI, Treadwell M, Weissman L, Vichinsky E. The mediating effects of family functioning on psychosocial outcomes in healthy siblings of children with sickle cell disease. Pediatric Blood & Cancer. Dec 1 2011;57(6):1055-1061.
Social health and relationships	Family function and quality of family life	Family Relations Scale (FRS)	parent/caregiver	sickle cell disease	sibling	Gold JI, Treadwell M, Weissman L, Vichinsky E. The mediating effects of family functioning on psychosocial outcomes in healthy siblings of children with sickle cell disease. Pediatric Blood & Cancer. Dec 1 2011;57(6):1055-1061.
General health and QoL	Child general health status and quality of life	Ulm Inventory for Children	child/adolescent	cystic fibrosis	dyad	Goldbeck L, Holling I, Schlack R, West C, Besier T. The impact of an inpatient family-oriented rehabilitation program on parent-reported psychological symptoms of chronically ill children. Klinische Padiatrie. Mar 2011;223(2):79-84.
General health and QoL	Caregiver general health and quality of life	Ulm Quality of Life Inventory for Parents (ULQIE)	parent/caregiver	cystic fibrosis	dyad	Goldbeck L, Holling I, Schlack R, West C, Besier T. The impact of an inpatient family-oriented rehabilitation program on parent-reported psychological symptoms of chronically ill children. Klinische Padiatrie. Mar 2011;223(2):79-84.
Mental health	Child mental health	Strengths & Difficulties Questionnaire (SDQ)	child/adolescent	cystic fibrosis	dyad	Goldbeck L, Holling I, Schlack R, West C, Besier T. The impact of an inpatient family-oriented rehabilitation program on parent-reported psychological symptoms of chronically ill children. Klinische Padiatrie. Mar 2011;223(2):79-84.
Mental health	Child mental health	Strengths & Difficulties Questionnaire (SDQ)	parent/caregiver	cystic fibrosis	dyad	Goldbeck L, Holling I, Schlack R, West C, Besier T. The impact of an inpatient family-oriented rehabilitation program on parent-reported psychological symptoms of chronically ill children. Klinische Padiatrie. Mar 2011;223(2):79-84.
General health and QoL	Caregiver general health and quality of life	Ulm Quality of Life Inventory for Parents (ULQIE)	parent/caregiver	type 1 diabetes, epilepsy	parent/caregiver	Goldbeck L. The impact of newly diagnosed chronic paediatric conditions on parental quality of life. Quality of Life Research: An International Journal of Quality of Life Aspects of Treatment, Care & Rehabilitation. 2006 2006;15(7):1121-1131.
Mental health	Caregiver stress	Parenting Stress Index (PSI)	parent/caregiver	Angelman syndrome	parent/caregiver	Goldman SE, Bichell TJ, Surdyka K, B.A. M. Sleep in children and adolescents with Angelman syndrome: Association with parent sleep and stress. Journal of Intellectual Disability Research. 2012 2012;56(6):600-608.
Physical health and functional status	Child sleep problems	Children’s Sleep Habits Questionnaire (CSHQ)	parent/caregiver	angelman syndrome	parent/caregiver	Goldman SE, Bichell TJ, Surdyka K, B.A. M. Sleep in children and adolescents with Angelman syndrome: Association with parent sleep and stress. Journal of Intellectual Disability Research. 2012 2012;56(6):600-608.
Physical health and functional status	Caregiver sleep problems	Epworth Sleepiness Scale (ESS)	parent/caregiver	angelman syndrome	parent/caregiver	Goldman SE, Bichell TJ, Surdyka K, B.A. M. Sleep in children and adolescents with Angelman syndrome: Association with parent sleep and stress. Journal of Intellectual Disability Research. 2012 2012;56(6):600-608.
Physical health and functional status	Caregiver sleep problems	Insomnia Severity Index (ISI)	parent/caregiver	angelman syndrome	parent/caregiver	Goldman SE, Bichell TJ, Surdyka K, B.A. M. Sleep in children and adolescents with Angelman syndrome: Association with parent sleep and stress. Journal of Intellectual Disability Research. 2012 2012;56(6):600-608.
Mental health	Caregiver general mental health status	Parenting Stress Index (PSI)	parent/caregiver	type 1 diabetes	parent/caregiver	Goldstein E, Hermann R, Renfors TJ, et al. From genetic risk awareness to overt type 1 diabetes: parental stress in a placebo-controlled prevention trial. Diabetes Care. Dec 2009;32(12):2181-2183.
Mental health	Caregiver stress	Parenting Stress Index (PSI)	parent/caregiver	type 1 diabetes	parent/caregiver	Goldstein E, Hermann R, Renfors TJ, et al. From genetic risk awareness to overt type 1 diabetes: parental stress in a placebo-controlled prevention trial. Diabetes Care. Dec 2009;32(12):2181-2183.
Social health and relationships	Caregiver marital relationship	Parenting Stress Index (PSI)	parent/caregiver	type 1 diabetes	parent/caregiver	Goldstein E, Hermann R, Renfors TJ, et al. From genetic risk awareness to overt type 1 diabetes: parental stress in a placebo-controlled prevention trial. Diabetes Care. Dec 2009;32(12):2181-2183.
Social health and relationships	Caregiver social isolation	Parenting Stress Index (PSI)	parent/caregiver	type 1 diabetes	parent/caregiver	Goldstein E, Hermann R, Renfors TJ, et al. From genetic risk awareness to overt type 1 diabetes: parental stress in a placebo-controlled prevention trial. Diabetes Care. Dec 2009;32(12):2181-2183.
Disease management & perceptions	Caregiver/child roles in disease management	Diabetes Knowledge Scale (DKS)	child/adolescent	type 1 diabetes	dyad	Gonder-Frederick L, Zrebiec J, Bauchowitz A, et al. Detection of hypoglycemia by children with type 1 diabetes 6 to 11 years of age and their parents: A field study. Pediatrics. March 2008;121(3):e489-e495.
Disease management & perceptions	Caregiver/child roles in disease management	Diabetes Knowledge Scale (DKS)	parent/caregiver	type 1 diabetes	dyad	Gonder-Frederick L, Zrebiec J, Bauchowitz A, et al. Detection of hypoglycemia by children with type 1 diabetes 6 to 11 years of age and their parents: A field study. Pediatrics. March 2008;121(3):e489-e495.
Mental health	Caregiver depression	Beck Depression Inventory (BDI)	parent/caregiver	type 1 diabetes	dyad	Gonder-Frederick L, Zrebiec J, Bauchowitz A, et al. Detection of hypoglycemia by children with type 1 diabetes 6 to 11 years of age and their parents: A field study. Pediatrics. March 2008;121(3):e489-e495.
Mental health	Child mental illness -- internalizing	State-Trait Anxiety Inventory (STAI)	child/adolescent	type 1 diabetes	dyad	Gonder-Frederick L, Zrebiec J, Bauchowitz A, et al. Detection of hypoglycemia by children with type 1 diabetes 6 to 11 years of age and their parents: A field study. Pediatrics. March 2008;121(3):e489-e495.
Mental health	Caregiver anxiety	State-Trait Personality Inventory (STPI)	parent/caregiver	type 1 diabetes	dyad	Gonder-Frederick L, Zrebiec J, Bauchowitz A, et al. Detection of hypoglycemia by children with type 1 diabetes 6 to 11 years of age and their parents: A field study. Pediatrics. March 2008;121(3):e489-e495.
Mental health	Child mental illness -- internalizing	Child Depression Inventory (CDI)	child/adolescent	type 1 diabetes	dyad	Gonder-Frederick L, Zrebiec J, Bauchowitz A, et al. Detection of hypoglycemia by children with type 1 diabetes 6 to 11 years of age and their parents: A field study. Pediatrics. March 2008;121(3):e489-e495.
Disease management & perceptions	Caregiver/child roles in disease management	Hypoglycemia Fear Survey (HFS)	child/adolescent	diabetes	dyad	Gonder-Frederick LA, Fisher CD, Ritterband LM, et al. Predictors of fear of hypoglycemia in adolescents with type 1 diabetes and their parents. Pediatric Diabetes. Aug 2006;7(4):215-222.
Disease management & perceptions	Child perceptions of disease severity	Hypoglycemia Fear Survey (HFS)	child/adolescent	diabetes	dyad	Gonder-Frederick LA, Fisher CD, Ritterband LM, et al. Predictors of fear of hypoglycemia in adolescents with type 1 diabetes and their parents. Pediatric Diabetes. Aug 2006;7(4):215-222.
Disease management & perceptions	Caregiver perception of child vulnerability	Hypoglycemia Fear Survey (HFS)	parent/caregiver	diabetes	dyad	Gonder-Frederick LA, Fisher CD, Ritterband LM, et al. Predictors of fear of hypoglycemia in adolescents with type 1 diabetes and their parents. Pediatric Diabetes. Aug 2006;7(4):215-222.
Disease management & perceptions	Caregiver/child roles in disease management	Hypoglycemia Fear Survey (HFS)	parent/caregiver	diabetes	dyad	Gonder-Frederick LA, Fisher CD, Ritterband LM, et al. Predictors of fear of hypoglycemia in adolescents with type 1 diabetes and their parents. Pediatric Diabetes. Aug 2006;7(4):215-222.
Disease management & perceptions	Caregiver/child roles in disease management	Study specific: Background questionnaire for parents	parent/caregiver	diabetes	dyad	Gonder-Frederick LA, Fisher CD, Ritterband LM, et al. Predictors of fear of hypoglycemia in adolescents with type 1 diabetes and their parents. Pediatric Diabetes. Aug 2006;7(4):215-222.
Disease management & perceptions	Treatment adherence	Study specific: Background questionnaire for parents	parent/caregiver	diabetes	dyad	Gonder-Frederick LA, Fisher CD, Ritterband LM, et al. Predictors of fear of hypoglycemia in adolescents with type 1 diabetes and their parents. Pediatric Diabetes. Aug 2006;7(4):215-222.
Mental health	Caregiver anxiety	State-Trait Personality Inventory (STPI)	parent/caregiver	diabetes	dyad	Gonder-Frederick LA, Fisher CD, Ritterband LM, et al. Predictors of fear of hypoglycemia in adolescents with type 1 diabetes and their parents. Pediatric Diabetes. Aug 2006;7(4):215-222.
Mental health	Caregiver depression	State-Trait Personality Inventory (STPI)	parent/caregiver	diabetes	dyad	Gonder-Frederick LA, Fisher CD, Ritterband LM, et al. Predictors of fear of hypoglycemia in adolescents with type 1 diabetes and their parents. Pediatric Diabetes. Aug 2006;7(4):215-222.
Mental health	Caregiver general mental health status	State-Trait Personality Inventory (STPI)	parent/caregiver	diabetes	dyad	Gonder-Frederick LA, Fisher CD, Ritterband LM, et al. Predictors of fear of hypoglycemia in adolescents with type 1 diabetes and their parents. Pediatric Diabetes. Aug 2006;7(4):215-222.
Mental health	Child mental illness -- internalizing	State-Trait Anxiety Inventory (STAI)	child/adolescent	diabetes	dyad	Gonder-Frederick LA, Fisher CD, Ritterband LM, et al. Predictors of fear of hypoglycemia in adolescents with type 1 diabetes and their parents. Pediatric Diabetes. Aug 2006;7(4):215-222.
Disease management & perceptions	Child perceptions of disease severity	Diabetes Quality of Life for Youth Scale (DQOLY)	child/adolescent	type 1 diabetes	child-patients	Graue M, Wentzel-Larsen T, Hanestad BR, Sovik O. Health-related quality of life and metabolic control in adolescents with diabetes: the role of parental care, control, and involvement. Journal of Pediatric Nursing. Oct 2005;20(5):373-382.
General health and QoL	Child general health status and quality of life	Child Health Questionnaire (CHQ)	child/adolescent	type 1 diabetes	child-patients	Graue M, Wentzel-Larsen T, Hanestad BR, Sovik O. Health-related quality of life and metabolic control in adolescents with diabetes: the role of parental care, control, and involvement. Journal of Pediatric Nursing. Oct 2005;20(5):373-382.
General health and QoL	Child general health status and quality of life	Diabetes Quality of Life for Youth Scale (DQOLY)	child/adolescent	type 1 diabetes	child-patients	Graue M, Wentzel-Larsen T, Hanestad BR, Sovik O. Health-related quality of life and metabolic control in adolescents with diabetes: the role of parental care, control, and involvement. Journal of Pediatric Nursing. Oct 2005;20(5):373-382.
Social health and relationships	Child social support	Parental Bonding Instrument (PBI)	child/adolescent	type 1 diabetes	child-patients	Graue M, Wentzel-Larsen T, Hanestad BR, Sovik O. Health-related quality of life and metabolic control in adolescents with diabetes: the role of parental care, control, and involvement. Journal of Pediatric Nursing. Oct 2005;20(5):373-382.
Social health and relationships	Family function and quality of family life	Parental Bonding Instrument (PBI)	child/adolescent	type 1 diabetes	child-patients	Graue M, Wentzel-Larsen T, Hanestad BR, Sovik O. Health-related quality of life and metabolic control in adolescents with diabetes: the role of parental care, control, and involvement. Journal of Pediatric Nursing. Oct 2005;20(5):373-382.
Social health and relationships	Child social support	Parental Involvement Scale	child/adolescent	type 1 diabetes	child-patients	Graue M, Wentzel-Larsen T, Hanestad BR, Sovik O. Health-related quality of life and metabolic control in adolescents with diabetes: the role of parental care, control, and involvement. Journal of Pediatric Nursing. Oct 2005;20(5):373-382.
Social health and relationships	Family function and quality of family life	Parental Involvement Scale	child/adolescent	type 1 diabetes	child-patients	Graue M, Wentzel-Larsen T, Hanestad BR, Sovik O. Health-related quality of life and metabolic control in adolescents with diabetes: the role of parental care, control, and involvement. Journal of Pediatric Nursing. Oct 2005;20(5):373-382.
Disease management & perceptions	Treatment adherence	Self Care Inventory (SCI)	parent/caregiver	type 1 diabetes	child-patients	Greening L, Stoppelbein L, Konishi C, Jordan SS, Moll G. Child routines and youths' adherence to treatment for type 1 diabetes. Journal of Pediatric Psychology. May 2007;32(4):437-447.
General health and QoL	Child general health status and quality of life	Child Routines Questionnaire (CRQ)	parent/caregiver	type 1 diabetes	child-patients	Greening L, Stoppelbein L, Konishi C, Jordan SS, Moll G. Child routines and youths' adherence to treatment for type 1 diabetes. Journal of Pediatric Psychology. May 2007;32(4):437-447.
General health and QoL	Child independence	Child Routines Questionnaire (CRQ)	parent/caregiver	type 1 diabetes	child-patients	Greening L, Stoppelbein L, Konishi C, Jordan SS, Moll G. Child routines and youths' adherence to treatment for type 1 diabetes. Journal of Pediatric Psychology. May 2007;32(4):437-447.
Mental health	Child mental health	Pediatric Symptom Checklist (PSC)	parent/caregiver	type 1 diabetes	child-patients	Greening L, Stoppelbein L, Konishi C, Jordan SS, Moll G. Child routines and youths' adherence to treatment for type 1 diabetes. Journal of Pediatric Psychology. May 2007;32(4):437-447.
Mental health	Child mental health	Behavior Problems Inventory (BPI)	parent/caregiver	Down syndrome, cerebral palsy	dyad	Grifﬁth G, Hastings R, Nash S, Hill C. Using matched groups to explore child behavior problems and maternal well-being in children with Down syndrome and autism. Journal of Autism and Developmental Disorders. 2010 2010;40(5):610-619.
Mental health	Child mental illness -- externalizing	Behavior Problems Inventory (BPI)	parent/caregiver	Down syndrome, cerebral palsy	dyad	Grifﬁth G, Hastings R, Nash S, Hill C. Using matched groups to explore child behavior problems and maternal well-being in children with Down syndrome and autism. Journal of Autism and Developmental Disorders. 2010 2010;40(5):610-619.
Mental health	Caregiver anxiety	Hospital Anxiety and Depression Scale (HADS)	parent/caregiver	Down syndrome, cerebral palsy	dyad	Grifﬁth G, Hastings R, Nash S, Hill C. Using matched groups to explore child behavior problems and maternal well-being in children with Down syndrome and autism. Journal of Autism and Developmental Disorders. 2010 2010;40(5):610-619.
Mental health	Caregiver depression	Hospital Anxiety and Depression Scale (HADS)	parent/caregiver	Down syndrome, cerebral palsy	dyad	Grifﬁth G, Hastings R, Nash S, Hill C. Using matched groups to explore child behavior problems and maternal well-being in children with Down syndrome and autism. Journal of Autism and Developmental Disorders. 2010 2010;40(5):610-619.
Mental health	Caregiver general mental health status	Kansas Inventory of Parental Perceptions (KIPP)	parent/caregiver	Down syndrome, cerebral palsy	dyad	Grifﬁth G, Hastings R, Nash S, Hill C. Using matched groups to explore child behavior problems and maternal well-being in children with Down syndrome and autism. Journal of Autism and Developmental Disorders. 2010 2010;40(5):610-619.
Mental health	Caregiver general mental health status	Positive and Negative Affect Scale (PANAS)	parent/caregiver	Down syndrome, cerebral palsy	dyad	Grifﬁth G, Hastings R, Nash S, Hill C. Using matched groups to explore child behavior problems and maternal well-being in children with Down syndrome and autism. Journal of Autism and Developmental Disorders. 2010 2010;40(5):610-619.
Mental health	Caregiver stress	Questionnaire on Resources and Stress (QRS)	parent/caregiver	Down syndrome, cerebral palsy	dyad	Grifﬁth G, Hastings R, Nash S, Hill C. Using matched groups to explore child behavior problems and maternal well-being in children with Down syndrome and autism. Journal of Autism and Developmental Disorders. 2010 2010;40(5):610-619.
Mental health	Child mental health	Reiss Scales for Children's Dual Diagnosiss	parent/caregiver	Down syndrome, cerebral palsy	dyad	Grifﬁth G, Hastings R, Nash S, Hill C. Using matched groups to explore child behavior problems and maternal well-being in children with Down syndrome and autism. Journal of Autism and Developmental Disorders. 2010 2010;40(5):610-619.
Mental health	Child mental illness -- externalizing	Reiss Scales for Children's Dual Diagnosiss	parent/caregiver	Down syndrome, cerebral palsy	dyad	Grifﬁth G, Hastings R, Nash S, Hill C. Using matched groups to explore child behavior problems and maternal well-being in children with Down syndrome and autism. Journal of Autism and Developmental Disorders. 2010 2010;40(5):610-619.
Mental health	Child mental illness -- internalizing	Reiss Scales for Children's Dual Diagnosiss	parent/caregiver	Down syndrome, cerebral palsy	dyad	Grifﬁth G, Hastings R, Nash S, Hill C. Using matched groups to explore child behavior problems and maternal well-being in children with Down syndrome and autism. Journal of Autism and Developmental Disorders. 2010 2010;40(5):610-619.
Mental health	Caregiver general mental health status	Satisfaction with Life Scale (SWLS)	parent/caregiver	Down syndrome, cerebral palsy	dyad	Grifﬁth G, Hastings R, Nash S, Hill C. Using matched groups to explore child behavior problems and maternal well-being in children with Down syndrome and autism. Journal of Autism and Developmental Disorders. 2010 2010;40(5):610-619.
Social health and relationships	Family function and quality of family life	Family Satisfaction Scale	parent/caregiver	Down syndrome, cerebral palsy	dyad	Grifﬁth G, Hastings R, Nash S, Hill C. Using matched groups to explore child behavior problems and maternal well-being in children with Down syndrome and autism. Journal of Autism and Developmental Disorders. 2010 2010;40(5):610-619.
Social health and relationships	Caregiver marital relationship	Golombok Rust Inventory of Marital State (GRIMS)	parent/caregiver	Down syndrome, cerebral palsy	dyad	Grifﬁth G, Hastings R, Nash S, Hill C. Using matched groups to explore child behavior problems and maternal well-being in children with Down syndrome and autism. Journal of Autism and Developmental Disorders. 2010 2010;40(5):610-619.
Social health and relationships	Family function and quality of family life	Kansas Inventory of Parental Perceptions (KIPP)	parent/caregiver	Down syndrome, cerebral palsy	dyad	Grifﬁth G, Hastings R, Nash S, Hill C. Using matched groups to explore child behavior problems and maternal well-being in children with Down syndrome and autism. Journal of Autism and Developmental Disorders. 2010 2010;40(5):610-619.
Social health and relationships	Child social interaction	Nisonger Child Behavior Rating Form (NCBRF)	parent/caregiver	Down syndrome, cerebral palsy	dyad	Grifﬁth G, Hastings R, Nash S, Hill C. Using matched groups to explore child behavior problems and maternal well-being in children with Down syndrome and autism. Journal of Autism and Developmental Disorders. 2010 2010;40(5):610-619.
Disease management & perceptions	Caregiver/child roles in disease management	Study specific: questionnaire re. satisfaction with intervention	parent/caregiver	cerebral palsy	parent/caregiver	Gulmans J, Vollenbroek-Hutten M, Visser J, Nijeweme-d’Hollosy W, Gemert-Pijnen J, Harten W. A web-based communication system for integrated care in cerebral palsy: Design features, technical feasibility and usability. Journal of Telemedicine and Telecare. 2010;16(7):389-393.
Disease management & perceptions	Child/caregiver/family satisfaction with care	Study specific: questionnaire re. satisfaction with intervention	parent/caregiver	cerebral palsy	parent/caregiver	Gulmans J, Vollenbroek-Hutten M, Visser J, Nijeweme-d’Hollosy W, Gemert-Pijnen J, Harten W. A web-based communication system for integrated care in cerebral palsy: Design features, technical feasibility and usability. Journal of Telemedicine and Telecare. 2010;16(7):389-393.
Mental health	Caregiver stress	Parenting Stress Index (PSI)	parent/caregiver	cerebral palsy	entire family	Guyard A, Michelsen SI, Arnaud C, Lyons A, Cans C, Fauconnier J. Measuring the concept of impact of childhood disability on parents: validation of a multidimensional measurement in a cerebral palsy population. Research in Developmental Disabilities. Sep-Oct 2012;33(5):1594-1604.
Social health and relationships	Family financial impact	Family Impact of Childhood Disability (FICD)	parent/caregiver	cerebral palsy	entire family	Guyard A, Michelsen SI, Arnaud C, Lyons A, Cans C, Fauconnier J. Measuring the concept of impact of childhood disability on parents: validation of a multidimensional measurement in a cerebral palsy population. Research in Developmental Disabilities. Sep-Oct 2012;33(5):1594-1604.
Social health and relationships	Family function and quality of family life	Family Impact of Childhood Disability (FICD)	parent/caregiver	cerebral palsy	entire family	Guyard A, Michelsen SI, Arnaud C, Lyons A, Cans C, Fauconnier J. Measuring the concept of impact of childhood disability on parents: validation of a multidimensional measurement in a cerebral palsy population. Research in Developmental Disabilities. Sep-Oct 2012;33(5):1594-1604.
Disease management & perceptions	Child perceptions of disease severity	Child Attitude Toward Illness Scale	child/adolescent	epilepsy	entire family	Haber LJKA, Gertrude R. Huster, Kathleen A. Lane and Susan M. Perkins. Relationships between differences in mother-father perceptions and self-concept and depression in children with epilepsy. Journal of Family Nursing. 2003 2003;9(1):59-78.
Disease management & perceptions	Caregiver perception of child vulnerability	Semantic Differential Attitude Scale	parent/caregiver	epilepsy	entire family	Haber LJKA, Gertrude R. Huster, Kathleen A. Lane and Susan M. Perkins. Relationships between differences in mother-father perceptions and self-concept and depression in children with epilepsy. Journal of Family Nursing. 2003 2003;9(1):59-78.
Disease management & perceptions	Caregiver perception of child vulnerability	Stigma scale	parent/caregiver	epilepsy	entire family	Haber LJKA, Gertrude R. Huster, Kathleen A. Lane and Susan M. Perkins. Relationships between differences in mother-father perceptions and self-concept and depression in children with epilepsy. Journal of Family Nursing. 2003 2003;9(1):59-78.
Mental health	Child mental illness -- internalizing	Child Depression Inventory (CDI)	child/adolescent	epilepsy	entire family	Haber LJKA, Gertrude R. Huster, Kathleen A. Lane and Susan M. Perkins. Relationships between differences in mother-father perceptions and self-concept and depression in children with epilepsy. Journal of Family Nursing. 2003 2003;9(1):59-78.
Mental health	Child mental health	Coping Health Inventory for Children (CHIC)	parent/caregiver	epilepsy	entire family	Haber LJKA, Gertrude R. Huster, Kathleen A. Lane and Susan M. Perkins. Relationships between differences in mother-father perceptions and self-concept and depression in children with epilepsy. Journal of Family Nursing. 2003 2003;9(1):59-78.
Mental health	Caregiver self-efficacy	Family Inventory of Resources for Management (FIRM)	parent/caregiver	epilepsy	entire family	Haber LJKA, Gertrude R. Huster, Kathleen A. Lane and Susan M. Perkins. Relationships between differences in mother-father perceptions and self-concept and depression in children with epilepsy. Journal of Family Nursing. 2003 2003;9(1):59-78.
Mental health	Child mental health	Piers-Harris Children's Self-Concept Scale	child/adolescent	epilepsy	entire family	Haber LJKA, Gertrude R. Huster, Kathleen A. Lane and Susan M. Perkins. Relationships between differences in mother-father perceptions and self-concept and depression in children with epilepsy. Journal of Family Nursing. 2003 2003;9(1):59-78.
Social health and relationships	Family function and quality of family life	Family Adaptability, Partnership, Growth, Affection, and Resolve (Family APGAR)	child/adolescent	epilepsy	entire family	Haber LJKA, Gertrude R. Huster, Kathleen A. Lane and Susan M. Perkins. Relationships between differences in mother-father perceptions and self-concept and depression in children with epilepsy. Journal of Family Nursing. 2003 2003;9(1):59-78.
Social health and relationships	Family function and quality of family life	Family Adaptability, Partnership, Growth, Affection, and Resolve (Family APGAR)	parent/caregiver	epilepsy	entire family	Haber LJKA, Gertrude R. Huster, Kathleen A. Lane and Susan M. Perkins. Relationships between differences in mother-father perceptions and self-concept and depression in children with epilepsy. Journal of Family Nursing. 2003 2003;9(1):59-78.
Social health and relationships	Family function and quality of family life	Family Inventory of Resources for Management (FIRM)	parent/caregiver	epilepsy	entire family	Haber LJKA, Gertrude R. Huster, Kathleen A. Lane and Susan M. Perkins. Relationships between differences in mother-father perceptions and self-concept and depression in children with epilepsy. Journal of Family Nursing. 2003 2003;9(1):59-78.
Mental health	Caregiver stress	Parenting Stress Index (PSI)	parent/caregiver	cerebral palsy, Down syndrome, and sickle cell disease	parent/caregiver	Hall HR, Neely-Barnes SL, Graff JC, Krcek TE, Roberts RJ, Hankins JS. Parental stress in families of children with a genetic disorder/disability and the resiliency model of family stress, adjustment, and adaptation. Issues in Comprehensive Pediatric Nursing. 2012;35(1):24-44.
Mental health	Child mental illness -- internalizing	Child Depression Inventory (CDI)	child/adolescent	epilepsy	child-patients	Hamiwka LD, Yu CG, Hamiwka LA, Sherman EMS, Anderson B, Wirrell E. Are children with epilepsy at greater risk for bullying than their peers? Epilepsy & Behavior. Aug 2009;15(4):500-505.
Mental health	Child mental health	Piers-Harris Children's Self-Concept Scale	child/adolescent	epilepsy	child-patients	Hamiwka LD, Yu CG, Hamiwka LA, Sherman EMS, Anderson B, Wirrell E. Are children with epilepsy at greater risk for bullying than their peers? Epilepsy & Behavior. Aug 2009;15(4):500-505.
Mental health	Child mental illness -- internalizing	Revised Children's Manifest Anxiety Scale (RCMAS)	child/adolescent	epilepsy	child-patients	Hamiwka LD, Yu CG, Hamiwka LA, Sherman EMS, Anderson B, Wirrell E. Are children with epilepsy at greater risk for bullying than their peers? Epilepsy & Behavior. Aug 2009;15(4):500-505.
Mental health	Child mental health	Social Skills Rating System (SSRS)	parent/caregiver	epilepsy	child-patients	Hamiwka LD, Yu CG, Hamiwka LA, Sherman EMS, Anderson B, Wirrell E. Are children with epilepsy at greater risk for bullying than their peers? Epilepsy & Behavior. Aug 2009;15(4):500-505.
Social health and relationships	Child social interaction	Revised Olweus Bully/Victim Questionnaire	child/adolescent	epilepsy	child-patients	Hamiwka LD, Yu CG, Hamiwka LA, Sherman EMS, Anderson B, Wirrell E. Are children with epilepsy at greater risk for bullying than their peers? Epilepsy & Behavior. Aug 2009;15(4):500-505.
Social health and relationships	Child social interaction	Social Skills Rating System (SSRS)	parent/caregiver	epilepsy	child-patients	Hamiwka LD, Yu CG, Hamiwka LA, Sherman EMS, Anderson B, Wirrell E. Are children with epilepsy at greater risk for bullying than their peers? Epilepsy & Behavior. Aug 2009;15(4):500-505.
General health and QoL	Child general health status and quality of life	Pediatric Quality of Life Inventory (Peds-QL)	child/adolescent	epilepsy	child-patients	Haneef Z, Grant ML, Valencia I, et al. Correlation between child and[NON-BREAKING SPACE]parental perceptions of health-related quality of[NON-BREAKING SPACE]life in[NON-BREAKING SPACE]epilepsy using the PedsQL.v4.0 measurement model. Epileptic Disorders. Dec 2010;12(4):275-282.
General health and QoL	Child general health status and quality of life	Pediatric Quality of Life Inventory (Peds-QL)	parent/caregiver	epilepsy	child-patients	Haneef Z, Grant ML, Valencia I, et al. Correlation between child and[NON-BREAKING SPACE]parental perceptions of health-related quality of[NON-BREAKING SPACE]life in[NON-BREAKING SPACE]epilepsy using the PedsQL.v4.0 measurement model. Epileptic Disorders. Dec 2010;12(4):275-282.
Mental health	Child mental health	Pediatric Quality of Life Inventory (Peds-QL)	child/adolescent	epilepsy	child-patients	Haneef Z, Grant ML, Valencia I, et al. Correlation between child and[NON-BREAKING SPACE]parental perceptions of health-related quality of[NON-BREAKING SPACE]life in[NON-BREAKING SPACE]epilepsy using the PedsQL.v4.0 measurement model. Epileptic Disorders. Dec 2010;12(4):275-282.
Mental health	Child mental health	Pediatric Quality of Life Inventory (Peds-QL)	parent/caregiver	epilepsy	child-patients	Haneef Z, Grant ML, Valencia I, et al. Correlation between child and[NON-BREAKING SPACE]parental perceptions of health-related quality of[NON-BREAKING SPACE]life in[NON-BREAKING SPACE]epilepsy using the PedsQL.v4.0 measurement model. Epileptic Disorders. Dec 2010;12(4):275-282.
Social health and relationships	Child scholastic achievement	Pediatric Quality of Life Inventory (Peds-QL)	child/adolescent	epilepsy	child-patients	Haneef Z, Grant ML, Valencia I, et al. Correlation between child and[NON-BREAKING SPACE]parental perceptions of health-related quality of[NON-BREAKING SPACE]life in[NON-BREAKING SPACE]epilepsy using the PedsQL.v4.0 measurement model. Epileptic Disorders. Dec 2010;12(4):275-282.
Social health and relationships	Child social interaction	Pediatric Quality of Life Inventory (Peds-QL)	child/adolescent	epilepsy	child-patients	Haneef Z, Grant ML, Valencia I, et al. Correlation between child and[NON-BREAKING SPACE]parental perceptions of health-related quality of[NON-BREAKING SPACE]life in[NON-BREAKING SPACE]epilepsy using the PedsQL.v4.0 measurement model. Epileptic Disorders. Dec 2010;12(4):275-282.
Social health and relationships	Child scholastic achievement	Pediatric Quality of Life Inventory (Peds-QL)	parent/caregiver	epilepsy	child-patients	Haneef Z, Grant ML, Valencia I, et al. Correlation between child and[NON-BREAKING SPACE]parental perceptions of health-related quality of[NON-BREAKING SPACE]life in[NON-BREAKING SPACE]epilepsy using the PedsQL.v4.0 measurement model. Epileptic Disorders. Dec 2010;12(4):275-282.
Social health and relationships	Child social interaction	Pediatric Quality of Life Inventory (Peds-QL)	parent/caregiver	epilepsy	child-patients	Haneef Z, Grant ML, Valencia I, et al. Correlation between child and[NON-BREAKING SPACE]parental perceptions of health-related quality of[NON-BREAKING SPACE]life in[NON-BREAKING SPACE]epilepsy using the PedsQL.v4.0 measurement model. Epileptic Disorders. Dec 2010;12(4):275-282.
Disease management & perceptions	Child perceived effect of intervention	Study specific: Factors Influencing Preference Questionnaire (FIPQ)	child/adolescent	sickle cell disease	dyad	Hankins J, Hinds P, Day S, et al. Therapy preference and decision-making among patients with severe sickle cell anemia and their families. Pediatric Blood & Cancer. Jun 15 2007;48(7):705-710.
Disease management & perceptions	Child/caregiver/family satisfaction with care	Study specific: Factors Influencing Preference Questionnaire (FIPQ)	child/adolescent	sickle cell disease	dyad	Hankins J, Hinds P, Day S, et al. Therapy preference and decision-making among patients with severe sickle cell anemia and their families. Pediatric Blood & Cancer. Jun 15 2007;48(7):705-710.
Disease management & perceptions	Caregiver perceived effect of intervention	Study specific: Factors Influencing Preference Questionnaire (FIPQ)	parent/caregiver	sickle cell disease	dyad	Hankins J, Hinds P, Day S, et al. Therapy preference and decision-making among patients with severe sickle cell anemia and their families. Pediatric Blood & Cancer. Jun 15 2007;48(7):705-710.
Disease management & perceptions	Child/caregiver/family satisfaction with care	Study specific: Factors Influencing Preference Questionnaire (FIPQ)	parent/caregiver	sickle cell disease	dyad	Hankins J, Hinds P, Day S, et al. Therapy preference and decision-making among patients with severe sickle cell anemia and their families. Pediatric Blood & Cancer. Jun 15 2007;48(7):705-710.
General health and QoL	Child general health status and quality of life	Pediatric Quality of Life Inventory (Peds-QL)	child/adolescent	sickle cell disease	dyad	Hankins J, Hinds P, Day S, et al. Therapy preference and decision-making among patients with severe sickle cell anemia and their families. Pediatric Blood & Cancer. Jun 15 2007;48(7):705-710.
General health and QoL	Child general health status and quality of life	Pediatric Quality of Life Inventory (Peds-QL)	parent/caregiver	sickle cell disease	dyad	Hankins J, Hinds P, Day S, et al. Therapy preference and decision-making among patients with severe sickle cell anemia and their families. Pediatric Blood & Cancer. Jun 15 2007;48(7):705-710.
Disease management & perceptions	Caregiver perception of child vulnerability	Hypoglycemia Fear Survey (HFS)	parent/caregiver	type 1 diabetes	dyad	Haugstvedt A, Wentzel-Larsen T, Graue M, Sovik O, Rokne B. Fear of hypoglycaemia in mothers and fathers of children with Type 1 diabetes is associated with poor glycaemic control and parental emotional distress: A population-based study. Diabetic Medicine. January 2010;27(1):72-78.
Disease management & perceptions	Caregiver/child roles in disease management	Hypoglycemia Fear Survey (HFS)	parent/caregiver	type 1 diabetes	dyad	Haugstvedt A, Wentzel-Larsen T, Graue M, Sovik O, Rokne B. Fear of hypoglycaemia in mothers and fathers of children with Type 1 diabetes is associated with poor glycaemic control and parental emotional distress: A population-based study. Diabetic Medicine. January 2010;27(1):72-78.
Mental health	Caregiver anxiety	Hopkins Symptom Checklist (HSCL)	parent/caregiver	type 1 diabetes	dyad	Haugstvedt A, Wentzel-Larsen T, Graue M, Sovik O, Rokne B. Fear of hypoglycaemia in mothers and fathers of children with Type 1 diabetes is associated with poor glycaemic control and parental emotional distress: A population-based study. Diabetic Medicine. January 2010;27(1):72-78.
Mental health	Caregiver depression	Hopkins Symptom Checklist (HSCL)	parent/caregiver	type 1 diabetes	dyad	Haugstvedt A, Wentzel-Larsen T, Graue M, Sovik O, Rokne B. Fear of hypoglycaemia in mothers and fathers of children with Type 1 diabetes is associated with poor glycaemic control and parental emotional distress: A population-based study. Diabetic Medicine. January 2010;27(1):72-78.
Mental health	Caregiver general mental health status	Hopkins Symptom Checklist (HSCL)	parent/caregiver	type 1 diabetes	dyad	Haugstvedt A, Wentzel-Larsen T, Graue M, Sovik O, Rokne B. Fear of hypoglycaemia in mothers and fathers of children with Type 1 diabetes is associated with poor glycaemic control and parental emotional distress: A population-based study. Diabetic Medicine. January 2010;27(1):72-78.
Mental health	Caregiver anxiety	Hypoglycemia Fear Survey (HFS)	parent/caregiver	type 1 diabetes	dyad	Haugstvedt A, Wentzel-Larsen T, Graue M, Sovik O, Rokne B. Fear of hypoglycaemia in mothers and fathers of children with Type 1 diabetes is associated with poor glycaemic control and parental emotional distress: A population-based study. Diabetic Medicine. January 2010;27(1):72-78.
Mental health	Caregiver general mental health status	Life Orientation Test (LOT)	parent/caregiver	type 1 diabetes	parent/caregiver	Haugstvedt A, Wentzel-Larsen T, Rokne B, Graue M. Psychosocial family factors and glycemic control among children aged 1-15 years with type 1 diabetes: a population-based survey. BMC Pediatrics. 2011;11:118.
Social health and relationships	Caregiver social isolation	Oslo 3-item Social Support Scale	parent/caregiver	type 1 diabetes	parent/caregiver	Haugstvedt A, Wentzel-Larsen T, Rokne B, Graue M. Psychosocial family factors and glycemic control among children aged 1-15 years with type 1 diabetes: a population-based survey. BMC Pediatrics. 2011;11:118.
Social health and relationships	Caregiver social support	Oslo 3-item Social Support Scale	parent/caregiver	type 1 diabetes	parent/caregiver	Haugstvedt A, Wentzel-Larsen T, Rokne B, Graue M. Psychosocial family factors and glycemic control among children aged 1-15 years with type 1 diabetes: a population-based survey. BMC Pediatrics. 2011;11:118.
Social health and relationships	Caregiver marital relationship	Relationship Satisfaction Scale	parent/caregiver	type 1 diabetes	parent/caregiver	Haugstvedt A, Wentzel-Larsen T, Rokne B, Graue M. Psychosocial family factors and glycemic control among children aged 1-15 years with type 1 diabetes: a population-based survey. BMC Pediatrics. 2011;11:118.
General health and QoL	Child general health status and quality of life	Cystic Fibrosis Quality of Life Scale (CFQ)	child/adolescent	cystic fibrosis	dyad	Havermans T, Vreys M, Proesmans M, De Boeck C. Assessment of agreement between parents and children on health-related quality of life in children with cystic fibrosis. Child: Care, Health & Development. Jan 2006;32(1):1-7.
General health and QoL	Child general health status and quality of life	Cystic Fibrosis Quality of Life Scale (CFQ)	parent/caregiver	cystic fibrosis	dyad	Havermans T, Vreys M, Proesmans M, De Boeck C. Assessment of agreement between parents and children on health-related quality of life in children with cystic fibrosis. Child: Care, Health & Development. Jan 2006;32(1):1-7.
General health and QoL	Caregiver general health and quality of life	Short Form 36 Health Survey (SF-36)	parent/caregiver	Down syndrome	parent/caregiver	Hedov G, Wikblad K, Annerén G. Sickness absence in Swedish parents of children with Down's syndrome: Relation to self-perceived health, stress and sense of coherence. Journal of Intellectual Disability Research. 2006 2006;50(7):546-552.
Mental health	Caregiver general mental health status	Orientation to Life Questionnaire (OLQ)	parent/caregiver	Down syndrome	parent/caregiver	Hedov G, Wikblad K, Annerén G. Sickness absence in Swedish parents of children with Down's syndrome: Relation to self-perceived health, stress and sense of coherence. Journal of Intellectual Disability Research. 2006 2006;50(7):546-552.
Mental health	Caregiver stress	Parental Perception Inventory (PPI)	parent/caregiver	Down syndrome	parent/caregiver	Hedov G, Wikblad K, Annerén G. Sickness absence in Swedish parents of children with Down's syndrome: Relation to self-perceived health, stress and sense of coherence. Journal of Intellectual Disability Research. 2006 2006;50(7):546-552.
Mental health	Caregiver general mental health status	Short Form 36 Health Survey (SF-36)	parent/caregiver	Down syndrome	parent/caregiver	Hedov G, Wikblad K, Annerén G. Sickness absence in Swedish parents of children with Down's syndrome: Relation to self-perceived health, stress and sense of coherence. Journal of Intellectual Disability Research. 2006 2006;50(7):546-552.
General health and QoL	Child general health status and quality of life	Cystic Fibrosis Quality of Life Scale (CFQ)	child/adolescent	cystic fibrosis	child-patients	Hegarty M, Macdonald J, Watter P, Wilson C. Quality of life in young people with cystic fibrosis: effects of hospitalization, age and gender, and differences in parent/child perceptions. Child: Care, Health & Development. Jul 2009;35(4):462-468.
General health and QoL	Child general health status and quality of life	Cystic Fibrosis Quality of Life Scale (CFQ)	parent/caregiver	cystic fibrosis	child-patients	Hegarty M, Macdonald J, Watter P, Wilson C. Quality of life in young people with cystic fibrosis: effects of hospitalization, age and gender, and differences in parent/child perceptions. Child: Care, Health & Development. Jul 2009;35(4):462-468.
Disease management & perceptions	Treatment adherence	Self Care Inventory (SCI)	parent/caregiver	type 1 diabetes	dyad	Helgeson VS, Becker D, Escobar O, Siminerio L. Families with children with diabetes: implications of parent stress for parent and child health. Journal of Pediatric Psychology. May 2012;37(4):467-478.
General health and QoL	Caregiver general health and quality of life	Satisfaction with Life Scale (SWLS)	parent/caregiver	type 1 diabetes	dyad	Helgeson VS, Becker D, Escobar O, Siminerio L. Families with children with diabetes: implications of parent stress for parent and child health. Journal of Pediatric Psychology. May 2012;37(4):467-478.
Mental health	Caregiver depression	Center for Epidemiologic Studies Depression (CES-D)	parent/caregiver	type 1 diabetes	dyad	Helgeson VS, Becker D, Escobar O, Siminerio L. Families with children with diabetes: implications of parent stress for parent and child health. Journal of Pediatric Psychology. May 2012;37(4):467-478.
Mental health	Caregiver stress	Impact on Family Scale (IOF)	parent/caregiver	type 1 diabetes	dyad	Helgeson VS, Becker D, Escobar O, Siminerio L. Families with children with diabetes: implications of parent stress for parent and child health. Journal of Pediatric Psychology. May 2012;37(4):467-478.
Mental health	Caregiver general mental health status	Satisfaction with Life Scale (SWLS)	parent/caregiver	type 1 diabetes	dyad	Helgeson VS, Becker D, Escobar O, Siminerio L. Families with children with diabetes: implications of parent stress for parent and child health. Journal of Pediatric Psychology. May 2012;37(4):467-478.
Mental health	Caregiver general mental health status	Study specific: Parent General Stress Index	parent/caregiver	type 1 diabetes	dyad	Helgeson VS, Becker D, Escobar O, Siminerio L. Families with children with diabetes: implications of parent stress for parent and child health. Journal of Pediatric Psychology. May 2012;37(4):467-478.
Mental health	Caregiver stress	Study specific: Parent General Stress Index	parent/caregiver	type 1 diabetes	dyad	Helgeson VS, Becker D, Escobar O, Siminerio L. Families with children with diabetes: implications of parent stress for parent and child health. Journal of Pediatric Psychology. May 2012;37(4):467-478.
Social health and relationships	Caregiver social isolation	Impact on Family Scale (IOF)	parent/caregiver	type 1 diabetes	dyad	Helgeson VS, Becker D, Escobar O, Siminerio L. Families with children with diabetes: implications of parent stress for parent and child health. Journal of Pediatric Psychology. May 2012;37(4):467-478.
Social health and relationships	Family function and quality of family life	Impact on Family Scale (IOF)	parent/caregiver	type 1 diabetes	dyad	Helgeson VS, Becker D, Escobar O, Siminerio L. Families with children with diabetes: implications of parent stress for parent and child health. Journal of Pediatric Psychology. May 2012;37(4):467-478.
Social health and relationships	Caregiver marital relationship	Study specific: Parent General Stress Index	parent/caregiver	type 1 diabetes	dyad	Helgeson VS, Becker D, Escobar O, Siminerio L. Families with children with diabetes: implications of parent stress for parent and child health. Journal of Pediatric Psychology. May 2012;37(4):467-478.
Social health and relationships	Family financial impact	Study specific: Parent General Stress Index	parent/caregiver	type 1 diabetes	dyad	Helgeson VS, Becker D, Escobar O, Siminerio L. Families with children with diabetes: implications of parent stress for parent and child health. Journal of Pediatric Psychology. May 2012;37(4):467-478.
Mental health	Caregiver depression	Beck Depression Inventory (BDI)	parent/caregiver	long QT syndrome	parent/caregiver	Hendriks KSWH, Grosfeld FJM, Van Tintelen JP, et al. Can parents adjust to the idea that their child is at risk for a sudden death?: Psychological impact of risk for long QT syndrome. American Journal of Medical Genetics. Part A. Oct 1 2005;138A(2):107-112.
Mental health	Caregiver anxiety	Impact of Event Scale (IES)	parent/caregiver	long QT syndrome	parent/caregiver	Hendriks KSWH, Grosfeld FJM, Van Tintelen JP, et al. Can parents adjust to the idea that their child is at risk for a sudden death?: Psychological impact of risk for long QT syndrome. American Journal of Medical Genetics. Part A. Oct 1 2005;138A(2):107-112.
Mental health	Caregiver stressful life event	Impact of Event Scale (IES)	parent/caregiver	long QT syndrome	parent/caregiver	Hendriks KSWH, Grosfeld FJM, Van Tintelen JP, et al. Can parents adjust to the idea that their child is at risk for a sudden death?: Psychological impact of risk for long QT syndrome. American Journal of Medical Genetics. Part A. Oct 1 2005;138A(2):107-112.
Mental health	Caregiver anxiety	State-Trait Anxiety Inventory (STAI)	parent/caregiver	long QT syndrome	parent/caregiver	Hendriks KSWH, Grosfeld FJM, Van Tintelen JP, et al. Can parents adjust to the idea that their child is at risk for a sudden death?: Psychological impact of risk for long QT syndrome. American Journal of Medical Genetics. Part A. Oct 1 2005;138A(2):107-112.
Mental health	Caregiver general mental health status	Utrecht Coping List (UCL)	parent/caregiver	long QT syndrome	parent/caregiver	Hendriks KSWH, Grosfeld FJM, Van Tintelen JP, et al. Can parents adjust to the idea that their child is at risk for a sudden death?: Psychological impact of risk for long QT syndrome. American Journal of Medical Genetics. Part A. Oct 1 2005;138A(2):107-112.
Social health and relationships	Caregiver social support	Social Support Questionnaire (SSQ)	parent/caregiver	long QT syndrome	parent/caregiver	Hendriks KSWH, Grosfeld FJM, Van Tintelen JP, et al. Can parents adjust to the idea that their child is at risk for a sudden death?: Psychological impact of risk for long QT syndrome. American Journal of Medical Genetics. Part A. Oct 1 2005;138A(2):107-112.
General health and QoL	Child general health status and quality of life	Pediatric Quality of Life Inventory (Peds-QL)	child/adolescent	type 1 diabetes	child-patients	Herzer M, Vesco A, Ingerski LM, Dolan LM, Hood KK. Explaining the family conflict-glycemic control link through psychological variables in adolescents with type 1 diabetes. Journal of Behavioral Medicine. Aug 2011;34(4):268-274.
Mental health	Child mental illness -- internalizing	Child Depression Inventory (CDI)	child/adolescent	type 1 diabetes	child-patients	Herzer M, Vesco A, Ingerski LM, Dolan LM, Hood KK. Explaining the family conflict-glycemic control link through psychological variables in adolescents with type 1 diabetes. Journal of Behavioral Medicine. Aug 2011;34(4):268-274.
Mental health	Child mental illness -- internalizing	State-Trait Anxiety Inventory (STAI)	child/adolescent	type 1 diabetes	child-patients	Herzer M, Vesco A, Ingerski LM, Dolan LM, Hood KK. Explaining the family conflict-glycemic control link through psychological variables in adolescents with type 1 diabetes. Journal of Behavioral Medicine. Aug 2011;34(4):268-274.
Social health and relationships	Family function and quality of family life	Diabetes Family Conflict Scale (DFCS)	child/adolescent	type 1 diabetes	child-patients	Herzer M, Vesco A, Ingerski LM, Dolan LM, Hood KK. Explaining the family conflict-glycemic control link through psychological variables in adolescents with type 1 diabetes. Journal of Behavioral Medicine. Aug 2011;34(4):268-274.
Social health and relationships	Family function and quality of family life	Diabetes Family Conflict Scale (DFCS)	parent/caregiver	type 1 diabetes	child-patients	Herzer M, Vesco A, Ingerski LM, Dolan LM, Hood KK. Explaining the family conflict-glycemic control link through psychological variables in adolescents with type 1 diabetes. Journal of Behavioral Medicine. Aug 2011;34(4):268-274.
General health and QoL	Child general health status and quality of life	KIDSCREEN	child/adolescent	sickle cell disease	child-patients	Hijmans CT, Fijnvandraat K, Oosterlaan J, Heijboer H, Peters M, Grootenhuis MA. Double disadvantage: a case control study on health-related quality of life in children with sickle cell disease. Health & Quality of Life Outcomes. 2010;8:121.
Social health and relationships	Child social support	KIDSCREEN	child/adolescent	sickle cell disease	child-patients	Hijmans CT, Fijnvandraat K, Oosterlaan J, Heijboer H, Peters M, Grootenhuis MA. Double disadvantage: a case control study on health-related quality of life in children with sickle cell disease. Health & Quality of Life Outcomes. 2010;8:121.
Mental health	Child mental illness -- externalizing	Eyberg Child Behavior Inventory (ECBI)	parent/caregiver	type 1 diabetes	parent/caregiver	Hilliard ME, Monaghan M, Cogen FR, Streisand R. Parent stress and child behaviour among young children with type 1 diabetes. Child: Care, Health & Development. Mar 2011;37(2):224-232.
Mental health	Caregiver stress	Pediatric Inventory for Parents (PIP)	parent/caregiver	type 1 diabetes	parent/caregiver	Hilliard ME, Monaghan M, Cogen FR, Streisand R. Parent stress and child behaviour among young children with type 1 diabetes. Child: Care, Health & Development. Mar 2011;37(2):224-232.
Mental health	Caregiver anxiety	State-Trait Anxiety Inventory (STAI)	parent/caregiver	type 1 diabetes	parent/caregiver	Hilliard ME, Monaghan M, Cogen FR, Streisand R. Parent stress and child behaviour among young children with type 1 diabetes. Child: Care, Health & Development. Mar 2011;37(2):224-232.
Mental health	Child mental health	Child Behavior Checklist (CBCL)	parent/caregiver	Down syndrome, cerebral palsy, Prader-Willi syndrome, Williams syndrome	parent/caregiver	Hodapp R, Ricci L, Ly T, Fidler D. The effects of the child with Down syndrome on maternal stress. British Journal of Developmental Psychology. 2003 2003;21(1):137-151.
Mental health	Child mental illness -- externalizing	Child Behavior Checklist (CBCL)	parent/caregiver	Down syndrome, cerebral palsy, Prader-Willi syndrome, Williams Synrome	parent/caregiver	Hodapp R, Ricci L, Ly T, Fidler D. The effects of the child with Down syndrome on maternal stress. British Journal of Developmental Psychology. 2003 2003;21(1):137-151.
Mental health	Child mental illness -- internalizing	Child Behavior Checklist (CBCL)	parent/caregiver	Down syndrome, cerebral palsy, Prader-Willi syndrome, Williams Syndrome	parent/caregiver	Hodapp R, Ricci L, Ly T, Fidler D. The effects of the child with Down syndrome on maternal stress. British Journal of Developmental Psychology. 2003 2003;21(1):137-151.
Mental health	Caregiver stress	Parenting Stress Index (PSI)	parent/caregiver	Down syndrome, cerebral palsy, Prader-Willi syndrome, Williams syndrome	parent/caregiver	Hodapp R, Ricci L, Ly T, Fidler D. The effects of the child with Down syndrome on maternal stress. British Journal of Developmental Psychology. 2003 2003;21(1):137-151.
Mental health	Child mental health	Personality Rating Questionnaire	parent/caregiver	Down syndrome, cerebral palsy, Prader-Willi syndrome, Williams syndrome	parent/caregiver	Hodapp R, Ricci L, Ly T, Fidler D. The effects of the child with Down syndrome on maternal stress. British Journal of Developmental Psychology. 2003 2003;21(1):137-151.
Disease management & perceptions	Treatment adherence	Study specific: perceived disease burden on family	clinician	type 1 diabetes	dyad	Hoey H, Mcgee HM, Fitzgerald M, et al. Parent and health professional perspectives in the management of adolescents with diabetes: development of assessment instruments for international studies. Quality of Life Research. Aug 2006;15(6):1033-1042.
General health and QoL	Child general health status and quality of life	Diabetes Quality of Life for Youth Scale (DQOLY)	child/adolescent	type 1 diabetes	dyad	Hoey H, Mcgee HM, Fitzgerald M, et al. Parent and health professional perspectives in the management of adolescents with diabetes: development of assessment instruments for international studies. Quality of Life Research. Aug 2006;15(6):1033-1042.
General health and QoL	Child general health status and quality of life	Study specific: adolescent QoL	clinician	type 1 diabetes	dyad	Hoey H, Mcgee HM, Fitzgerald M, et al. Parent and health professional perspectives in the management of adolescents with diabetes: development of assessment instruments for international studies. Quality of Life Research. Aug 2006;15(6):1033-1042.
General health and QoL	Child general health status and quality of life	Study specific: adolescent QoL	parent/caregiver	type 1 diabetes	dyad	Hoey H, Mcgee HM, Fitzgerald M, et al. Parent and health professional perspectives in the management of adolescents with diabetes: development of assessment instruments for international studies. Quality of Life Research. Aug 2006;15(6):1033-1042.
General health and QoL	Child general health status and quality of life	Study specific: perceived disease burden on family	parent/caregiver	type 1 diabetes	dyad	Hoey H, Mcgee HM, Fitzgerald M, et al. Parent and health professional perspectives in the management of adolescents with diabetes: development of assessment instruments for international studies. Quality of Life Research. Aug 2006;15(6):1033-1042.
General health and QoL	Child general health status and quality of life	Study specific: perceived disease burden on family	clinician	type 1 diabetes	dyad	Hoey H, Mcgee HM, Fitzgerald M, et al. Parent and health professional perspectives in the management of adolescents with diabetes: development of assessment instruments for international studies. Quality of Life Research. Aug 2006;15(6):1033-1042.
Social health and relationships	Family function and quality of family life	Study specific: perceived disease burden on family	parent/caregiver	type 1 diabetes	dyad	Hoey H, Mcgee HM, Fitzgerald M, et al. Parent and health professional perspectives in the management of adolescents with diabetes: development of assessment instruments for international studies. Quality of Life Research. Aug 2006;15(6):1033-1042.
Social health and relationships	Family function and quality of family life	Study specific: perceived disease burden on family	clinician	type 1 diabetes	dyad	Hoey H, Mcgee HM, Fitzgerald M, et al. Parent and health professional perspectives in the management of adolescents with diabetes: development of assessment instruments for international studies. Quality of Life Research. Aug 2006;15(6):1033-1042.
Disease management & perceptions	Caregiver perception of child vulnerability	Maternal Identity Scale: Critically Ill Infant	parent/caregiver	neurological disorders (unspecified)	parent/caregiver	Holditch-Davis D, Miles MS, Burchinal MR, Goldman BD. Maternal role attainment with medically fragile infants: Part 2. relationship to the quality of parenting. Research in Nursing & Health. Feb 2011;34(1):35-48.
Mental health	Caregiver general mental health status	Maternal Identity Scale: Critically Ill Infant	parent/caregiver	neurological disorders (unspecified)	parent/caregiver	Holditch-Davis D, Miles MS, Burchinal MR, Goldman BD. Maternal role attainment with medically fragile infants: Part 2. relationship to the quality of parenting. Research in Nursing & Health. Feb 2011;34(1):35-48.
Mental health	Caregiver depression	Center for Epidemiologic Studies Depression (CES-D)	parent/caregiver	type 1 diabetes	dyad	Hood K. The influence of caregiver depressive symptoms on proxy report of youth depressive symptoms: A test of the depression-distortion hypothesis in pediatric type 1 diabetes. Journal of Pediatric Psychology. 2009 2009;34(3):294-303.
Mental health	Child mental illness -- internalizing	Child Depression Inventory (CDI)	child/adolescent	type 1 diabetes	dyad	Hood K. The influence of caregiver depressive symptoms on proxy report of youth depressive symptoms: A test of the depression-distortion hypothesis in pediatric type 1 diabetes. Journal of Pediatric Psychology. 2009 2009;34(3):294-303.
Mental health	Child mental illness -- internalizing	Child Depression Inventory (CDI)	parent/caregiver	type 1 diabetes	dyad	Hood K. The influence of caregiver depressive symptoms on proxy report of youth depressive symptoms: A test of the depression-distortion hypothesis in pediatric type 1 diabetes. Journal of Pediatric Psychology. 2009 2009;34(3):294-303.
Disease management & perceptions	Caregiver/child roles in disease management	Study specific: Diabetes knowledge questionnaire (KNOW)	child/adolescent	type 1 diabetes	dyad	Howe CJ, Jawad AF, Tuttle AK, et al. Education and telephone case management for children with type 1 diabetes: a randomized controlled trial. Journal of Pediatric Nursing. Apr 2005;20(2):83-95.
Disease management & perceptions	Caregiver/child roles in disease management	Study specific: Diabetes knowledge questionnaire (KNOW)	parent/caregiver	type 1 diabetes	dyad	Howe CJ, Jawad AF, Tuttle AK, et al. Education and telephone case management for children with type 1 diabetes: a randomized controlled trial. Journal of Pediatric Nursing. Apr 2005;20(2):83-95.
Disease management & perceptions	Treatment adherence	Study specific: Adherence questionnaire (ADH)	clinician	type 1 diabetes	dyad	Howe CJ, Jawad AF, Tuttle AK, et al. Education and telephone case management for children with type 1 diabetes: a randomized controlled trial. Journal of Pediatric Nursing. Apr 2005;20(2):83-95.
Disease management & perceptions	Caregiver/child roles in disease management	Study specific: Teamwork questionnaire (TEAM)	clinician	type 1 diabetes	dyad	Howe CJ, Jawad AF, Tuttle AK, et al. Education and telephone case management for children with type 1 diabetes: a randomized controlled trial. Journal of Pediatric Nursing. Apr 2005;20(2):83-95.
General health and QoL	Child general health status and quality of life	Manchester-Minneapolis Quality of Life Survey for children (MMQL)	child/adolescent	diabetes	child-patients	Hutchings HA, Upton P, Cheung W-Y, et al. Development of a parent version of the Manchester-Minneapolis quality of life survey for use by parents and carers of UK children: MMQL-UK (PF). Health & Quality of Life Outcomes. 2008;6:19.
General health and QoL	Child general health status and quality of life	Manchester-Minneapolis Quality of Life Survey for children (MMQL)	parent/caregiver	diabetes	child-patients	Hutchings HA, Upton P, Cheung W-Y, et al. Development of a parent version of the Manchester-Minneapolis quality of life survey for use by parents and carers of UK children: MMQL-UK (PF). Health & Quality of Life Outcomes. 2008;6:19.
General health and QoL	Child general health status and quality of life	Pediatric Quality of Life Inventory (Peds-QL)	child/adolescent	spinal muscular atrophy	child-patients	Iannaccone ST, Hynan LS, Morton A, Buchanan R, Limbers CA, Varni JW. The PedsQL in pediatric patients with Spinal Muscular Atrophy: Feasibility, reliability, and validity of the Pediatric Quality of Life Inventory Generic Core Scales and Neuromuscular Module. Neuromuscular Disorders. December 2009;19(12):805-812.
General health and QoL	Child general health status and quality of life	Pediatric Quality of Life Inventory (Peds-QL)	parent/caregiver	spinal muscular atrophy	child-patients	Iannaccone ST, Hynan LS, Morton A, Buchanan R, Limbers CA, Varni JW. The PedsQL in pediatric patients with Spinal Muscular Atrophy: Feasibility, reliability, and validity of the Pediatric Quality of Life Inventory Generic Core Scales and Neuromuscular Module. Neuromuscular Disorders. December 2009;19(12):805-812.
Social health and relationships	Family financial impact	Pediatric Quality of Life Inventory (Peds-QL)	child/adolescent	spinal muscular atrophy	child-patients	Iannaccone ST, Hynan LS, Morton A, Buchanan R, Limbers CA, Varni JW. The PedsQL in pediatric patients with Spinal Muscular Atrophy: Feasibility, reliability, and validity of the Pediatric Quality of Life Inventory Generic Core Scales and Neuromuscular Module. Neuromuscular Disorders. December 2009;19(12):805-812.
Social health and relationships	Family social support	Pediatric Quality of Life Inventory (Peds-QL)	child/adolescent	spinal muscular atrophy	child-patients	Iannaccone ST, Hynan LS, Morton A, Buchanan R, Limbers CA, Varni JW. The PedsQL in pediatric patients with Spinal Muscular Atrophy: Feasibility, reliability, and validity of the Pediatric Quality of Life Inventory Generic Core Scales and Neuromuscular Module. Neuromuscular Disorders. December 2009;19(12):805-812.
Social health and relationships	Family financial impact	Pediatric Quality of Life Inventory (Peds-QL)	parent/caregiver	spinal muscular atrophy	child-patients	Iannaccone ST, Hynan LS, Morton A, Buchanan R, Limbers CA, Varni JW. The PedsQL in pediatric patients with Spinal Muscular Atrophy: Feasibility, reliability, and validity of the Pediatric Quality of Life Inventory Generic Core Scales and Neuromuscular Module. Neuromuscular Disorders. December 2009;19(12):805-812.
Social health and relationships	Family social support	Pediatric Quality of Life Inventory (Peds-QL)	parent/caregiver	spinal muscular atrophy	child-patients	Iannaccone ST, Hynan LS, Morton A, Buchanan R, Limbers CA, Varni JW. The PedsQL in pediatric patients with Spinal Muscular Atrophy: Feasibility, reliability, and validity of the Pediatric Quality of Life Inventory Generic Core Scales and Neuromuscular Module. Neuromuscular Disorders. December 2009;19(12):805-812.
Physical health and functional status	Child feeding problems	Family Ritual Questionnaire (FRQ)	parent/caregiver	type 1 diabetes	parent/caregiver	Ievers-Landis CE, Burant CJ, Hazen R. The concept of bootstrapping of structural equation models with smaller samples: an illustration using mealtime rituals in diabetes management. Journal of Developmental & Behavioral Pediatrics. Oct 2011;32(8):619-626.
Social health and relationships	Family function and quality of family life	Family Environment Scale (FES)	parent/caregiver	type 1 diabetes	parent/caregiver	Ievers-Landis CE, Burant CJ, Hazen R. The concept of bootstrapping of structural equation models with smaller samples: an illustration using mealtime rituals in diabetes management. Journal of Developmental & Behavioral Pediatrics. Oct 2011;32(8):619-626.
Social health and relationships	Family function and quality of family life	Family Ritual Questionnaire (FRQ)	parent/caregiver	type 1 diabetes	parent/caregiver	Ievers-Landis CE, Burant CJ, Hazen R. The concept of bootstrapping of structural equation models with smaller samples: an illustration using mealtime rituals in diabetes management. Journal of Developmental & Behavioral Pediatrics. Oct 2011;32(8):619-626.
General health and QoL	Child general health status and quality of life	Functional Disability Inventory (FDI)	parent/caregiver	sickle cell disease	dyad	Ingerski L, Shaw K, Gray W, Janicke D. A pilot study comparing traumatic stress symptoms by child and parent report across pediatric chronic illness groups. Journal of Developmental and Behavioral Pediatrics. 2010 2010;31(9):713-719.
Mental health	Caregiver stress	Impact of Event Scale (IES)	parent/caregiver	sickle cell disease	dyad	Ingerski L, Shaw K, Gray W, Janicke D. A pilot study comparing traumatic stress symptoms by child and parent report across pediatric chronic illness groups. Journal of Developmental and Behavioral Pediatrics. 2010 2010;31(9):713-719.
Mental health	Child mental illness -- internalizing	UCLA Posttraumatic Stress Disorder Reaction Index (PTSRI)	child/adolescent	sickle cell disease	dyad	Ingerski L, Shaw K, Gray W, Janicke D. A pilot study comparing traumatic stress symptoms by child and parent report across pediatric chronic illness groups. Journal of Developmental and Behavioral Pediatrics. 2010 2010;31(9):713-719.
Mental health	Child mental illness -- internalizing	UCLA Posttraumatic Stress Disorder Reaction Index (PTSRI)	parent/caregiver	sickle cell disease	dyad	Ingerski L, Shaw K, Gray W, Janicke D. A pilot study comparing traumatic stress symptoms by child and parent report across pediatric chronic illness groups. Journal of Developmental and Behavioral Pediatrics. 2010 2010;31(9):713-719.
Physical health and functional status	Child physical activity	Functional Disability Inventory (FDI)	parent/caregiver	sickle cell disease	dyad	Ingerski L, Shaw K, Gray W, Janicke D. A pilot study comparing traumatic stress symptoms by child and parent report across pediatric chronic illness groups. Journal of Developmental and Behavioral Pediatrics. 2010 2010;31(9):713-719.
Mental health	Child mental health	KIDCOPE	sibling	type 1 diabetes	sibling	Jackson C, Richer J, Edge JA. Sibling psychological adjustment to type 1 diabetes mellitus. Pediatric Diabetes. August 2008;9(4 PART 1):308-311.
Mental health	Caregiver stress	Parenting Stress Index (PSI)	parent/caregiver	type 1 diabetes	sibling	Jackson C, Richer J, Edge JA. Sibling psychological adjustment to type 1 diabetes mellitus. Pediatric Diabetes. August 2008;9(4 PART 1):308-311.
Mental health	Caregiver stressful life event	Parenting Stress Index (PSI)	parent/caregiver	type 1 diabetes	sibling	Jackson C, Richer J, Edge JA. Sibling psychological adjustment to type 1 diabetes mellitus. Pediatric Diabetes. August 2008;9(4 PART 1):308-311.
Mental health	Child mental health	Sibling Perception Questionnaires (SPQ)	sibling	type 1 diabetes	sibling	Jackson C, Richer J, Edge JA. Sibling psychological adjustment to type 1 diabetes mellitus. Pediatric Diabetes. August 2008;9(4 PART 1):308-311.
Mental health	Child mental health	Strengths & Difficulties Questionnaire (SDQ)	parent/caregiver	type 1 diabetes	sibling	Jackson C, Richer J, Edge JA. Sibling psychological adjustment to type 1 diabetes mellitus. Pediatric Diabetes. August 2008;9(4 PART 1):308-311.
Social health and relationships	Family social support	Family Support Scale	parent/caregiver	type 1 diabetes	sibling	Jackson C, Richer J, Edge JA. Sibling psychological adjustment to type 1 diabetes mellitus. Pediatric Diabetes. August 2008;9(4 PART 1):308-311.
Disease management & perceptions	Treatment adherence	Pediatric Quality of Life Inventory (Peds-QL)	child/adolescent	type 1 diabetes	child-patients	Jafari P, Forouzandeh E, Bagheri Z, Karamizadeh Z, Shalileh K. Health related quality of life of Iranian children with type 1 diabetes: reliability and validity of the Persian version of the PedsQLTM Generic Core Scales and Diabetes Module. Health & Quality of Life Outcomes. 2011;9:104.
Disease management & perceptions	Treatment adherence	Pediatric Quality of Life Inventory (Peds-QL)	parent/caregiver	type 1 diabetes	child-patients	Jafari P, Forouzandeh E, Bagheri Z, Karamizadeh Z, Shalileh K. Health related quality of life of Iranian children with type 1 diabetes: reliability and validity of the Persian version of the PedsQLTM Generic Core Scales and Diabetes Module. Health & Quality of Life Outcomes. 2011;9:104.
General health and QoL	Child general health status and quality of life	Pediatric Quality of Life Inventory (Peds-QL)	child/adolescent	type 1 diabetes	child-patients	Jafari P, Forouzandeh E, Bagheri Z, Karamizadeh Z, Shalileh K. Health related quality of life of Iranian children with type 1 diabetes: reliability and validity of the Persian version of the PedsQLTM Generic Core Scales and Diabetes Module. Health & Quality of Life Outcomes. 2011;9:104.
General health and QoL	Child general health status and quality of life	Pediatric Quality of Life Inventory (Peds-QL)	parent/caregiver	type 1 diabetes	child-patients	Jafari P, Forouzandeh E, Bagheri Z, Karamizadeh Z, Shalileh K. Health related quality of life of Iranian children with type 1 diabetes: reliability and validity of the Persian version of the PedsQLTM Generic Core Scales and Diabetes Module. Health & Quality of Life Outcomes. 2011;9:104.
Mental health	Child mental health	Pediatric Quality of Life Inventory (Peds-QL)	child/adolescent	type 1 diabetes	child-patients	Jafari P, Forouzandeh E, Bagheri Z, Karamizadeh Z, Shalileh K. Health related quality of life of Iranian children with type 1 diabetes: reliability and validity of the Persian version of the PedsQLTM Generic Core Scales and Diabetes Module. Health & Quality of Life Outcomes. 2011;9:104.
Mental health	Child mental health	Pediatric Quality of Life Inventory (Peds-QL)	parent/caregiver	type 1 diabetes	child-patients	Jafari P, Forouzandeh E, Bagheri Z, Karamizadeh Z, Shalileh K. Health related quality of life of Iranian children with type 1 diabetes: reliability and validity of the Persian version of the PedsQLTM Generic Core Scales and Diabetes Module. Health & Quality of Life Outcomes. 2011;9:104.
General health and QoL	Child general health status and quality of life	Health Utilities Index (HUI)	clinician	cystic fibrosis	child-patients	Janse AJ, Sinnema G, Uiterwaal CSPM, Kimpen JLL, Gemke RJBJ. Quality of life in chronic illness: perceptions of parents and paediatricians. Archives of Disease in Childhood. May 2005;90(5):486-491.
General health and QoL	Child general health status and quality of life	Health Utilities Index (HUI)	parent/caregiver	cystic fibrosis	child-patients	Janse AJ, Sinnema G, Uiterwaal CSPM, Kimpen JLL, Gemke RJBJ. Quality of life in chronic illness: perceptions of parents and paediatricians. Archives of Disease in Childhood. May 2005;90(5):486-491.
Disease management & perceptions	Child/caregiver/family satisfaction with care	Client Satisfaction Questionnaire (CSQ-8)	child/adolescent	epilepsy	dyad	Jantzen S, Muller-Godeffroy E, Hallfahrt-Krisl T, et al. FLIP&FLAP-a training programme for children and adolescents with epilepsy, and their parents. Seizure. Sep 2009;18(7):478-486.
Disease management & perceptions	Child/caregiver/family satisfaction with care	Client Satisfaction Questionnaire (CSQ-8)	parent/caregiver	epilepsy	dyad	Jantzen S, Muller-Godeffroy E, Hallfahrt-Krisl T, et al. FLIP&FLAP-a training programme for children and adolescents with epilepsy, and their parents. Seizure. Sep 2009;18(7):478-486.
Disease management & perceptions	Caregiver/child roles in disease management	Epilepsy Knowledge Profile (EKP-G)	parent/caregiver	epilepsy	dyad	Jantzen S, Muller-Godeffroy E, Hallfahrt-Krisl T, et al. FLIP&FLAP-a training programme for children and adolescents with epilepsy, and their parents. Seizure. Sep 2009;18(7):478-486.
Disease management & perceptions	Caregiver/child roles in disease management	Study specific: Child self-management questionnaire	parent/caregiver	epilepsy	dyad	Jantzen S, Muller-Godeffroy E, Hallfahrt-Krisl T, et al. FLIP&FLAP-a training programme for children and adolescents with epilepsy, and their parents. Seizure. Sep 2009;18(7):478-486.
Disease management & perceptions	Caregiver perception of child vulnerability	Study specific: Parent worries questionnaire	parent/caregiver	epilepsy	dyad	Jantzen S, Muller-Godeffroy E, Hallfahrt-Krisl T, et al. FLIP&FLAP-a training programme for children and adolescents with epilepsy, and their parents. Seizure. Sep 2009;18(7):478-486.
Disease management & perceptions	Caregiver/child roles in disease management	Study specific: Epilepsy knowledge questionnaire	child/adolescent	epilepsy	dyad	Jantzen S, Muller-Godeffroy E, Hallfahrt-Krisl T, et al. FLIP&FLAP-a training programme for children and adolescents with epilepsy, and their parents. Seizure. Sep 2009;18(7):478-486.
General health and QoL	Child general health status and quality of life	DISABKIDS	not reported	epilepsy	dyad	Jantzen S, Muller-Godeffroy E, Hallfahrt-Krisl T, et al. FLIP&FLAP-a training programme for children and adolescents with epilepsy, and their parents. Seizure. Sep 2009;18(7):478-486.
Mental health	Caregiver self-efficacy	Epilepsy Knowledge Profile (EKP-G)	parent/caregiver	epilepsy	dyad	Jantzen S, Muller-Godeffroy E, Hallfahrt-Krisl T, et al. FLIP&FLAP-a training programme for children and adolescents with epilepsy, and their parents. Seizure. Sep 2009;18(7):478-486.
Disease management & perceptions	Caregiver perceived effect of intervention	Study specific: experiences and perspectives	parent/caregiver	Trisomy 13, Trisomy 18	parent/caregiver	Janvier A, Farlow B, Wilfond BS. The experience of families with children with trisomy 13 and 18 in social networks. Pediatrics. Aug 2012;130(2):293-298.
Disease management & perceptions	Child/caregiver/family satisfaction with care	Study specific: experiences and perspectives	parent/caregiver	Trisomy 13, Trisomy 18	parent/caregiver	Janvier A, Farlow B, Wilfond BS. The experience of families with children with trisomy 13 and 18 in social networks. Pediatrics. Aug 2012;130(2):293-298.
General health and QoL	Child general health status and quality of life	Study specific: experiences and perspectives	parent/caregiver	Trisomy 13, Trisomy 18	parent/caregiver	Janvier A, Farlow B, Wilfond BS. The experience of families with children with trisomy 13 and 18 in social networks. Pediatrics. Aug 2012;130(2):293-298.
Social health and relationships	Family financial impact	Study specific: experiences and perspectives	parent/caregiver	Trisomy 13, Trisomy 18	parent/caregiver	Janvier A, Farlow B, Wilfond BS. The experience of families with children with trisomy 13 and 18 in social networks. Pediatrics. Aug 2012;130(2):293-298.
Social health and relationships	Family function and quality of family life	Study specific: experiences and perspectives	parent/caregiver	Trisomy 13, Trisomy 18	parent/caregiver	Janvier A, Farlow B, Wilfond BS. The experience of families with children with trisomy 13 and 18 in social networks. Pediatrics. Aug 2012;130(2):293-298.
General health and QoL	Child general health status and quality of life	Pediatric Quality of Life Inventory (Peds-QL)	not reported	type 1 diabetes	child-patients	Jaser SS, White LE. Coping and resilience in adolescents with type 1 diabetes. Child: Care, Health & Development. May 2011;37(3):335-342.
Mental health	Child mental health	Child Behavior Checklist (CBCL)	parent/caregiver	type 1 diabetes	child-patients	Jaser SS, White LE. Coping and resilience in adolescents with type 1 diabetes. Child: Care, Health & Development. May 2011;37(3):335-342.
Mental health	Child mental health	Responses to Stress Questionnaire (RSQ)	child/adolescent	type 1 diabetes	child-patients	Jaser SS, White LE. Coping and resilience in adolescents with type 1 diabetes. Child: Care, Health & Development. May 2011;37(3):335-342.
Mental health	Child mental health	Youth Self Report	child/adolescent	type 1 diabetes	child-patients	Jaser SS, White LE. Coping and resilience in adolescents with type 1 diabetes. Child: Care, Health & Development. May 2011;37(3):335-342.
Disease management & perceptions	Caregiver/child roles in disease management	Study specific: drooling impact questionnaire	parent/caregiver	cerebral palsy	dyad	Van Der Berg JJW, Jongerius PH, Van Hulst K, Van Limbeek J, Rotteveel JJ. Drooling in children with cerebral palsy: effect of salivary flow reduction on daily life and care. Developmental Medicine & Child Neurology. 2006;48(2):103-107.
General health and QoL	Child general health status and quality of life	Study specific: drooling impact questionnaire	parent/caregiver	cerebral palsy	dyad	Van Der Berg JJW, Jongerius PH, Van Hulst K, Van Limbeek J, Rotteveel JJ. Drooling in children with cerebral palsy: effect of salivary flow reduction on daily life and care. Developmental Medicine & Child Neurology. 2006;48(2):103-107.
Social health and relationships	Family financial impact	Study specific: drooling impact questionnaire	parent/caregiver	cerebral palsy	dyad	Van Der Berg JJW, Jongerius PH, Van Hulst K, Van Limbeek J, Rotteveel JJ. Drooling in children with cerebral palsy: effect of salivary flow reduction on daily life and care. Developmental Medicine & Child Neurology. 2006;48(2):103-107.
General health and QoL	Child general health status and quality of life	Vineland Adaptive Behavior Scales (VABS)	teacher	Down syndrome, cerebral palsy, epilepsy	parent/caregiver	John A. Stress among mothers of children with intellectual disabilities in urban India: role of gender and maternal coping. Journal of Applied Research in Intellectual Disabilities. Jul 2012;25(4):372-382.
Mental health	Caregiver stress	Parenting Stress Index (PSI)	parent/caregiver	Down syndrome, cerebral palsy, epilepsy	parent/caregiver	John A. Stress among mothers of children with intellectual disabilities in urban India: role of gender and maternal coping. Journal of Applied Research in Intellectual Disabilities. Jul 2012;25(4):372-382.
Physical health and functional status	Child cognitive function	Vineland Adaptive Behavior Scales (VABS)	teacher	Down syndrome, cerebral palsy, epilepsy	parent/caregiver	John A. Stress among mothers of children with intellectual disabilities in urban India: role of gender and maternal coping. Journal of Applied Research in Intellectual Disabilities. Jul 2012;25(4):372-382.
Physical health and functional status	Child gross motor function	Vineland Adaptive Behavior Scales (VABS)	teacher	Down syndrome, cerebral palsy, epilepsy	parent/caregiver	John A. Stress among mothers of children with intellectual disabilities in urban India: role of gender and maternal coping. Journal of Applied Research in Intellectual Disabilities. Jul 2012;25(4):372-382.
Social health and relationships	Family function and quality of family life	Parenting Stress Index (PSI)	parent/caregiver	Down syndrome, cerebral palsy, epilepsy	parent/caregiver	John A. Stress among mothers of children with intellectual disabilities in urban India: role of gender and maternal coping. Journal of Applied Research in Intellectual Disabilities. Jul 2012;25(4):372-382.
Social health and relationships	Child social interaction	Vineland Adaptive Behavior Scales (VABS)	teacher	Down syndrome, cerebral palsy, epilepsy	parent/caregiver	John A. Stress among mothers of children with intellectual disabilities in urban India: role of gender and maternal coping. Journal of Applied Research in Intellectual Disabilities. Jul 2012;25(4):372-382.
Mental health	Child stressful life event	Coddington Life Events Questionnaire (CLEQ)	parent/caregiver	type 1 diabetes, cystic fibrosis	child-patients	Johnston C, Steele R, Herrera E, Phipps S. Parent and child reporting of negative life events: Discrepancy and agreement across pediatric samples. Journal of Pediatric Psychology. 2003 2003;28(8):579-588.
Disease management & perceptions	Caregiver perception of child vulnerability	Study specific: drooling severity questionnaire	parent/caregiver	cerebral palsy	dyad	Jongerius P, Van Limbeek J, Van Hulst K, Rotteveel J. Drooling in children with cerebral palsy: a qualitative method to evaluate parental perceptions of its impact on daily life, social interaction, and self-esteem. International Journal of Rehabilitation Research. 2006;29(2):179-182.
Disease management & perceptions	Caregiver/child roles in disease management	Study specific: drooling severity questionnaire	parent/caregiver	cerebral palsy	dyad	Jongerius P, Van Limbeek J, Van Hulst K, Rotteveel J. Drooling in children with cerebral palsy: a qualitative method to evaluate parental perceptions of its impact on daily life, social interaction, and self-esteem. International Journal of Rehabilitation Research. 2006;29(2):179-182.
Mental health	Child mental health	Study specific: drooling impact questionnaire	parent/caregiver	cerebral palsy	dyad	Jongerius P, Van Limbeek J, Van Hulst K, Rotteveel J. Drooling in children with cerebral palsy: a qualitative method to evaluate parental perceptions of its impact on daily life, social interaction, and self-esteem. International Journal of Rehabilitation Research. 2006;29(2):179-182.
Social health and relationships	Child social interaction	Study specific: drooling impact questionnaire	parent/caregiver	cerebral palsy	dyad	Jongerius P, Van Limbeek J, Van Hulst K, Rotteveel J. Drooling in children with cerebral palsy: a qualitative method to evaluate parental perceptions of its impact on daily life, social interaction, and self-esteem. International Journal of Rehabilitation Research. 2006;29(2):179-182.
Social health and relationships	Family financial impact	Study specific: drooling severity questionnaire	parent/caregiver	cerebral palsy	dyad	Jongerius P, Van Limbeek J, Van Hulst K, Rotteveel J. Drooling in children with cerebral palsy: a qualitative method to evaluate parental perceptions of its impact on daily life, social interaction, and self-esteem. International Journal of Rehabilitation Research. 2006;29(2):179-182.
General health and QoL	Child general health status and quality of life	Quality of Life in Childhood Epilepsy (QOLCE)	parent/caregiver	epilepsy	child-patients	Jung DE, Kim HD, Hur YJ, Eom SY. Topiramate on the quality of life in childhood epilepsy. Brain and Development. October 2011;33(9):707-712.
Disease management & perceptions	Caregiver/child roles in disease management	Study specific: self-assessment form	child/adolescent	epilepsy	child-patients	Jurasek L, Ray L, Quigley D. Development and implementation of an adolescent epilepsy transition clinic. Journal of Neuroscience Nursing. 2010;42(4):181-189.
Disease management & perceptions	Caregiver/child roles in disease management	Study specific: self-assessment form	parent/caregiver	epilepsy	child-patients	Jurasek L, Ray L, Quigley D. Development and implementation of an adolescent epilepsy transition clinic. Journal of Neuroscience Nursing. 2010;42(4):181-189.
Disease management & perceptions	Caregiver/child roles in disease management	Study specific: Knowledge on hemophilia	parent/caregiver	hemophilia	parent/caregiver	Kang HS, Kim WO, Cho KJ, Jeong Y. Development, implementation and evaluation of a new self-help programme for mothers of haemophilic children in Korea: a pilot study. Haemophilia. Jan 2010;16(1):130-135.
General health and QoL	Caregiver general health and quality of life	Satisfaction with Life Scale (SWLS)	parent/caregiver	hemophilia	parent/caregiver	Kang HS, Kim WO, Cho KJ, Jeong Y. Development, implementation and evaluation of a new self-help programme for mothers of haemophilic children in Korea: a pilot study. Haemophilia. Jan 2010;16(1):130-135.
Mental health	Caregiver depression	Face Scale	parent/caregiver	hemophilia	parent/caregiver	Kang HS, Kim WO, Cho KJ, Jeong Y. Development, implementation and evaluation of a new self-help programme for mothers of haemophilic children in Korea: a pilot study. Haemophilia. Jan 2010;16(1):130-135.
Mental health	Caregiver stress	Parenting Stress Index (PSI)	parent/caregiver	hemophilia	parent/caregiver	Kang HS, Kim WO, Cho KJ, Jeong Y. Development, implementation and evaluation of a new self-help programme for mothers of haemophilic children in Korea: a pilot study. Haemophilia. Jan 2010;16(1):130-135.
Mental health	Caregiver general mental health status	Self-Efficacy Scale	parent/caregiver	hemophilia	parent/caregiver	Kang HS, Kim WO, Cho KJ, Jeong Y. Development, implementation and evaluation of a new self-help programme for mothers of haemophilic children in Korea: a pilot study. Haemophilia. Jan 2010;16(1):130-135.
Disease management & perceptions	Child/caregiver/family satisfaction with care	Measure of Processes of Care (MPOC)	parent/caregiver	cerebral palsy	child-patients	Ketelaar M, Kruijsen AJA, Verschuren O, et al. LEARN 2 MOVE 2-3: a randomized controlled trial on the efficacy of child-focused intervention and context-focused intervention in preschool children with cerebral palsy. BMC Pediatrics. 2010;10:80.
General health and QoL	Child general health status and quality of life	TNO-AZL Preschool Children Quality of Life Questionnaire (TAPQOL)	parent/caregiver	cerebral palsy	child-patients	Ketelaar M, Kruijsen AJA, Verschuren O, et al. LEARN 2 MOVE 2-3: a randomized controlled trial on the efficacy of child-focused intervention and context-focused intervention in preschool children with cerebral palsy. BMC Pediatrics. 2010;10:80.
Mental health	Caregiver stress	Nijmeegse Ouderlijke Stress Index (NOSI-K)	parent/caregiver	cerebral palsy	child-patients	Ketelaar M, Kruijsen AJA, Verschuren O, et al. LEARN 2 MOVE 2-3: a randomized controlled trial on the efficacy of child-focused intervention and context-focused intervention in preschool children with cerebral palsy. BMC Pediatrics. 2010;10:80.
Physical health and functional status	Child physical activity	Preschool Children’s Assessment of Participation and Enjoyment (Pre-School CAPE)	parent/caregiver	cerebral palsy	child-patients	Ketelaar M, Kruijsen AJA, Verschuren O, et al. LEARN 2 MOVE 2-3: a randomized controlled trial on the efficacy of child-focused intervention and context-focused intervention in preschool children with cerebral palsy. BMC Pediatrics. 2010;10:80.
Social health and relationships	Family function and quality of family life	Family Empowerment Scale (FES)	parent/caregiver	cerebral palsy	child-patients	Ketelaar M, Kruijsen AJA, Verschuren O, et al. LEARN 2 MOVE 2-3: a randomized controlled trial on the efficacy of child-focused intervention and context-focused intervention in preschool children with cerebral palsy. BMC Pediatrics. 2010;10:80.
Social health and relationships	Child social interaction	Preschool Children’s Assessment of Participation and Enjoyment (Pre-School CAPE)	parent/caregiver	cerebral palsy	child-patients	Ketelaar M, Kruijsen AJA, Verschuren O, et al. LEARN 2 MOVE 2-3: a randomized controlled trial on the efficacy of child-focused intervention and context-focused intervention in preschool children with cerebral palsy. BMC Pediatrics. 2010;10:80.
General health and QoL	Child general health status and quality of life	Pediatric Evaluation of Disability Inventory (PEDI)	parent/caregiver	cerebral palsy	dyad	Ketelaar M, Volman MJM, Gorter JW, Vermeer A. Stress in parents of children with cerebral palsy: What sources of stress are we talking about? [References]. Child: Care, Health and Development. 2008 2008;34(6):825-829.
General health and QoL	Child independence	Pediatric Evaluation of Disability Inventory (PEDI)	parent/caregiver	cerebral palsy	dyad	Ketelaar M, Volman MJM, Gorter JW, Vermeer A. Stress in parents of children with cerebral palsy: What sources of stress are we talking about? [References]. Child: Care, Health and Development. 2008 2008;34(6):825-829.
Mental health	Caregiver stress	Parenting Stress Index (PSI)	parent/caregiver	cerebral palsy	dyad	Ketelaar M, Volman MJM, Gorter JW, Vermeer A. Stress in parents of children with cerebral palsy: What sources of stress are we talking about? [References]. Child: Care, Health and Development. 2008 2008;34(6):825-829.
General health and QoL	Caregiver general health and quality of life	WHO Quality of Life (WHOQOL)	parent/caregiver	ß-thalassaemia	dyad	Khairkar P, Malhotra S, Marwaha R. Growing up with the families of beta-thalassaemia major using an accelerated longitudinal design. Indian Journal of Medical Research. Oct 2010;132:428-437.
Mental health	Caregiver general mental health status	Reaction to Illness Questionnaire	parent/caregiver	ß-thalassaemia	dyad	Khairkar P, Malhotra S, Marwaha R. Growing up with the families of beta-thalassaemia major using an accelerated longitudinal design. Indian Journal of Medical Research. Oct 2010;132:428-437.
Mental health	Caregiver stress	Reaction to Illness Questionnaire	parent/caregiver	ß-thalassaemia	dyad	Khairkar P, Malhotra S, Marwaha R. Growing up with the families of beta-thalassaemia major using an accelerated longitudinal design. Indian Journal of Medical Research. Oct 2010;132:428-437.
Mental health	Child mental health	Child Behavior Checklist (CBCL)	parent/caregiver	inversion of chromosome 9	child-patients	Kim JW, Lee JY, Hwang JW, Hong KEM. Behavioral and developmental characteristics of children with inversion of chromosome 9 in Korea: A preliminary study. Child Psychiatry and Human Development. June 2005;35(4):347-357.
Mental health	Child mental illness -- externalizing	Child Behavior Checklist (CBCL)	parent/caregiver	inversion of chromosome 9	child-patients	Kim JW, Lee JY, Hwang JW, Hong KEM. Behavioral and developmental characteristics of children with inversion of chromosome 9 in Korea: A preliminary study. Child Psychiatry and Human Development. June 2005;35(4):347-357.
Mental health	Child mental illness -- internalizing	Child Behavior Checklist (CBCL)	parent/caregiver	inversion of chromosome 9	child-patients	Kim JW, Lee JY, Hwang JW, Hong KEM. Behavioral and developmental characteristics of children with inversion of chromosome 9 in Korea: A preliminary study. Child Psychiatry and Human Development. June 2005;35(4):347-357.
Disease management & perceptions	Caregiver perception of child vulnerability	Functional Status II (FS)	parent/caregiver	phenylketonuria, cystic fibrosis, neurofibromatosis, sickle cell disease, thalassemia, hemophilia, Marfan’s syndrome	dyad	Knafl KA, Knafl GJ, Gallo AM, Angst D. Parents' perceptions of functioning in families having a child with a genetic condition. Journal of Genetic Counseling. Aug 2007;16(4):481-492.
General health and QoL	Child general health status and quality of life	Functional Status II (FS)	parent/caregiver	phenylketonuria, cystic fibrosis, neurofibromatosis, sickle cell disease, thalassemia, hemophilia, Marfan’s syndrome	dyad	Knafl KA, Knafl GJ, Gallo AM, Angst D. Parents' perceptions of functioning in families having a child with a genetic condition. Journal of Genetic Counseling. Aug 2007;16(4):481-492.
General health and QoL	Caregiver general health and quality of life	Quality of Life Index (QLI)	parent/caregiver	phenylketonuria, cystic fibrosis, neurofibromatosis, sickle cell disease, thalassemia, hemophilia, Marfan’s syndrome	dyad	Knafl KA, Knafl GJ, Gallo AM, Angst D. Parents' perceptions of functioning in families having a child with a genetic condition. Journal of Genetic Counseling. Aug 2007;16(4):481-492.
Social health and relationships	Family function and quality of family life	Family Adaptability, Partnership, Growth, Affection, and Resolve (Family APGAR)	parent/caregiver	phenylketonuria, cystic fibrosis, neurofibromatosis, sickle cell disease, thalassemia, hemophilia, Marfan’s syndrome	dyad	Knafl KA, Knafl GJ, Gallo AM, Angst D. Parents' perceptions of functioning in families having a child with a genetic condition. Journal of Genetic Counseling. Aug 2007;16(4):481-492.
Social health and relationships	Family function and quality of family life	Family Hardiness Index (FHI)	parent/caregiver	phenylketonuria, cystic fibrosis, neurofibromatosis, sickle cell disease, thalassemia, hemophilia, Marfan’s syndrome	dyad	Knafl KA, Knafl GJ, Gallo AM, Angst D. Parents' perceptions of functioning in families having a child with a genetic condition. Journal of Genetic Counseling. Aug 2007;16(4):481-492.
General health and QoL	Child independence	Scales of Independent Behavior - Revised (SIB-R)	parent/caregiver	tuberous sclerosis complex	dyad	Kopp C, Muzykewicza D, Staley B, Thiele E, Pulsifer M. Behavior problems in children with tuberous sclerosis complex and parental stress. Epilepsy & Behavior. 2008 2008;13(3):505-510.
Mental health	Child mental health	Behavior Assessment System for Children (BASC)	parent/caregiver	tuberous sclerosis complex	dyad	Kopp C, Muzykewicza D, Staley B, Thiele E, Pulsifer M. Behavior problems in children with tuberous sclerosis complex and parental stress. Epilepsy & Behavior. 2008 2008;13(3):505-510.
Mental health	Child mental illness -- externalizing	Behavior Assessment System for Children (BASC)	parent/caregiver	tuberous sclerosis complex	dyad	Kopp C, Muzykewicza D, Staley B, Thiele E, Pulsifer M. Behavior problems in children with tuberous sclerosis complex and parental stress. Epilepsy & Behavior. 2008 2008;13(3):505-510.
Mental health	Child mental illness -- internalizing	Behavior Assessment System for Children (BASC)	parent/caregiver	tuberous sclerosis complex	dyad	Kopp C, Muzykewicza D, Staley B, Thiele E, Pulsifer M. Behavior problems in children with tuberous sclerosis complex and parental stress. Epilepsy & Behavior. 2008 2008;13(3):505-510.
Mental health	Caregiver stress	Parenting Stress Index (PSI)	parent/caregiver	tuberous sclerosis complex	dyad	Kopp C, Muzykewicza D, Staley B, Thiele E, Pulsifer M. Behavior problems in children with tuberous sclerosis complex and parental stress. Epilepsy & Behavior. 2008 2008;13(3):505-510.
Mental health	Child mental health	Scales of Independent Behavior - Revised (SIB-R)	parent/caregiver	tuberous sclerosis complex	dyad	Kopp C, Muzykewicza D, Staley B, Thiele E, Pulsifer M. Behavior problems in children with tuberous sclerosis complex and parental stress. Epilepsy & Behavior. 2008 2008;13(3):505-510.
Mental health	Caregiver general mental health status	Symptom Distress Checklist (SCL-90)	parent/caregiver	tuberous sclerosis complex	dyad	Kopp C, Muzykewicza D, Staley B, Thiele E, Pulsifer M. Behavior problems in children with tuberous sclerosis complex and parental stress. Epilepsy & Behavior. 2008 2008;13(3):505-510.
Physical health and functional status	Child cognitive function	Scales of Independent Behavior - Revised (SIB-R)	parent/caregiver	tuberous sclerosis complex	dyad	Kopp C, Muzykewicza D, Staley B, Thiele E, Pulsifer M. Behavior problems in children with tuberous sclerosis complex and parental stress. Epilepsy & Behavior. 2008 2008;13(3):505-510.
Disease management & perceptions	Caregiver/child roles in disease management	Diabetes Social Support Questionnaire (DSSQ)	child/adolescent	type 1 diabetes	child-patients	La Greca AM, Bearman KJ. The diabetes social support questionnaire-family version: evaluating adolescents' diabetes-specific support from family members. Journal of Pediatric Psychology. Dec 2002;27(8):665-676.
Social health and relationships	Child social support	Diabetes Social Support Questionnaire (DSSQ)	child/adolescent	type 1 diabetes	child-patients	La Greca AM, Bearman KJ. The diabetes social support questionnaire-family version: evaluating adolescents' diabetes-specific support from family members. Journal of Pediatric Psychology. Dec 2002;27(8):665-676.
Social health and relationships	Family function and quality of family life	Diabetes Social Support Questionnaire (DSSQ)	child/adolescent	type 1 diabetes	child-patients	La Greca AM, Bearman KJ. The diabetes social support questionnaire-family version: evaluating adolescents' diabetes-specific support from family members. Journal of Pediatric Psychology. Dec 2002;27(8):665-676.
Social health and relationships	Family function and quality of family life	Family Environment Scale (FES)	child/adolescent	type 1 diabetes	child-patients	La Greca AM, Bearman KJ. The diabetes social support questionnaire-family version: evaluating adolescents' diabetes-specific support from family members. Journal of Pediatric Psychology. Dec 2002;27(8):665-676.
Social health and relationships	Child social support	Perceived Social Support (PSS)	child/adolescent	type 1 diabetes	child-patients	La Greca AM, Bearman KJ. The diabetes social support questionnaire-family version: evaluating adolescents' diabetes-specific support from family members. Journal of Pediatric Psychology. Dec 2002;27(8):665-676.
Disease management & perceptions	Child perceptions of disease severity	Child Perceptions Questionnaire (CPQ)	child/adolescent	Hay-Wells syndrome	dyad	Lane MM, Dalton WT, 3rd, Sherman SA, Bree AF, Czyzewski DI. Psychosocial functioning and quality of life in children and families affected by AEC syndrome. American Journal of Medical Genetics. Part A. Sep 2009;149A(9):1926-1934.
Disease management & perceptions	Caregiver perception of child vulnerability	Parent Perceptions Questionnaire (PPQ)	parent/caregiver	Hay-Wells syndrome	dyad	Lane MM, Dalton WT, 3rd, Sherman SA, Bree AF, Czyzewski DI. Psychosocial functioning and quality of life in children and families affected by AEC syndrome. American Journal of Medical Genetics. Part A. Sep 2009;149A(9):1926-1934.
General health and QoL	Child general health status and quality of life	Child Health Questionnaire (CHQ)	parent/caregiver	Hay-Wells syndrome	dyad	Lane MM, Dalton WT, 3rd, Sherman SA, Bree AF, Czyzewski DI. Psychosocial functioning and quality of life in children and families affected by AEC syndrome. American Journal of Medical Genetics. Part A. Sep 2009;149A(9):1926-1934.
General health and QoL	Child general health status and quality of life	Child Perceptions Questionnaire (CPQ)	child/adolescent	Hay-Wells syndrome	dyad	Lane MM, Dalton WT, 3rd, Sherman SA, Bree AF, Czyzewski DI. Psychosocial functioning and quality of life in children and families affected by AEC syndrome. American Journal of Medical Genetics. Part A. Sep 2009;149A(9):1926-1934.
General health and QoL	Child general health status and quality of life	Children’s Dermatology Life Quality Index (CDLQI)	child/adolescent	Hay-Wells syndrome	dyad	Lane MM, Dalton WT, 3rd, Sherman SA, Bree AF, Czyzewski DI. Psychosocial functioning and quality of life in children and families affected by AEC syndrome. American Journal of Medical Genetics. Part A. Sep 2009;149A(9):1926-1934.
General health and QoL	Child general health status and quality of life	Parent Perceptions Questionnaire (PPQ)	parent/caregiver	Hay-Wells syndrome	dyad	Lane MM, Dalton WT, 3rd, Sherman SA, Bree AF, Czyzewski DI. Psychosocial functioning and quality of life in children and families affected by AEC syndrome. American Journal of Medical Genetics. Part A. Sep 2009;149A(9):1926-1934.
General health and QoL	Child general health status and quality of life	Pediatric Quality of Life Inventory (Peds-QL)	child/adolescent	Hay-Wells syndrome	dyad	Lane MM, Dalton WT, 3rd, Sherman SA, Bree AF, Czyzewski DI. Psychosocial functioning and quality of life in children and families affected by AEC syndrome. American Journal of Medical Genetics. Part A. Sep 2009;149A(9):1926-1934.
General health and QoL	Child general health status and quality of life	Pediatric Quality of Life Inventory (Peds-QL)	parent/caregiver	Hay-Wells syndrome	dyad	Lane MM, Dalton WT, 3rd, Sherman SA, Bree AF, Czyzewski DI. Psychosocial functioning and quality of life in children and families affected by AEC syndrome. American Journal of Medical Genetics. Part A. Sep 2009;149A(9):1926-1934.
Mental health	Child mental health	Behavior Assessment System for Children (BASC)	child/adolescent	Hay-Wells syndrome	dyad	Lane MM, Dalton WT, 3rd, Sherman SA, Bree AF, Czyzewski DI. Psychosocial functioning and quality of life in children and families affected by AEC syndrome. American Journal of Medical Genetics. Part A. Sep 2009;149A(9):1926-1934.
Mental health	Child mental illness -- externalizing	Behavior Assessment System for Children (BASC)	child/adolescent	Hay-Wells syndrome	dyad	Lane MM, Dalton WT, 3rd, Sherman SA, Bree AF, Czyzewski DI. Psychosocial functioning and quality of life in children and families affected by AEC syndrome. American Journal of Medical Genetics. Part A. Sep 2009;149A(9):1926-1934.
Mental health	Child mental illness -- internalizing	Behavior Assessment System for Children (BASC)	child/adolescent	Hay-Wells syndrome	dyad	Lane MM, Dalton WT, 3rd, Sherman SA, Bree AF, Czyzewski DI. Psychosocial functioning and quality of life in children and families affected by AEC syndrome. American Journal of Medical Genetics. Part A. Sep 2009;149A(9):1926-1934.
Mental health	Child mental health	Behavior Assessment System for Children (BASC)	parent/caregiver	Hay-Wells syndrome	dyad	Lane MM, Dalton WT, 3rd, Sherman SA, Bree AF, Czyzewski DI. Psychosocial functioning and quality of life in children and families affected by AEC syndrome. American Journal of Medical Genetics. Part A. Sep 2009;149A(9):1926-1934.
Mental health	Child mental illness -- externalizing	Behavior Assessment System for Children (BASC)	parent/caregiver	Hay-Wells syndrome	dyad	Lane MM, Dalton WT, 3rd, Sherman SA, Bree AF, Czyzewski DI. Psychosocial functioning and quality of life in children and families affected by AEC syndrome. American Journal of Medical Genetics. Part A. Sep 2009;149A(9):1926-1934.
Mental health	Child mental illness -- internalizing	Behavior Assessment System for Children (BASC)	parent/caregiver	Hay-Wells syndrome	dyad	Lane MM, Dalton WT, 3rd, Sherman SA, Bree AF, Czyzewski DI. Psychosocial functioning and quality of life in children and families affected by AEC syndrome. American Journal of Medical Genetics. Part A. Sep 2009;149A(9):1926-1934.
Mental health	Caregiver general mental health status	Parenting Stress Index (PSI)	parent/caregiver	Hay-Wells syndrome	dyad	Lane MM, Dalton WT, 3rd, Sherman SA, Bree AF, Czyzewski DI. Psychosocial functioning and quality of life in children and families affected by AEC syndrome. American Journal of Medical Genetics. Part A. Sep 2009;149A(9):1926-1934.
Mental health	Caregiver stress	Parenting Stress Index (PSI)	parent/caregiver	Hay-Wells syndrome	dyad	Lane MM, Dalton WT, 3rd, Sherman SA, Bree AF, Czyzewski DI. Psychosocial functioning and quality of life in children and families affected by AEC syndrome. American Journal of Medical Genetics. Part A. Sep 2009;149A(9):1926-1934.
Mental health	Caregiver stressful life event	Parenting Stress Index (PSI)	parent/caregiver	Hay-Wells syndrome	dyad	Lane MM, Dalton WT, 3rd, Sherman SA, Bree AF, Czyzewski DI. Psychosocial functioning and quality of life in children and families affected by AEC syndrome. American Journal of Medical Genetics. Part A. Sep 2009;149A(9):1926-1934.
Mental health	Child mental health	Parenting Stress Index (PSI)	parent/caregiver	Hay-Wells syndrome	dyad	Lane MM, Dalton WT, 3rd, Sherman SA, Bree AF, Czyzewski DI. Psychosocial functioning and quality of life in children and families affected by AEC syndrome. American Journal of Medical Genetics. Part A. Sep 2009;149A(9):1926-1934.
Social health and relationships	Child scholastic achievement	Behavior Assessment System for Children (BASC)	child/adolescent	Hay-Wells syndrome	dyad	Lane MM, Dalton WT, 3rd, Sherman SA, Bree AF, Czyzewski DI. Psychosocial functioning and quality of life in children and families affected by AEC syndrome. American Journal of Medical Genetics. Part A. Sep 2009;149A(9):1926-1934.
Social health and relationships	Child social interaction	Behavior Assessment System for Children (BASC)	child/adolescent	Hay-Wells syndrome	dyad	Lane MM, Dalton WT, 3rd, Sherman SA, Bree AF, Czyzewski DI. Psychosocial functioning and quality of life in children and families affected by AEC syndrome. American Journal of Medical Genetics. Part A. Sep 2009;149A(9):1926-1934.
Social health and relationships	Child scholastic achievement	Behavior Assessment System for Children (BASC)	parent/caregiver	Hay-Wells syndrome	dyad	Lane MM, Dalton WT, 3rd, Sherman SA, Bree AF, Czyzewski DI. Psychosocial functioning and quality of life in children and families affected by AEC syndrome. American Journal of Medical Genetics. Part A. Sep 2009;149A(9):1926-1934.
Social health and relationships	Child social interaction	Behavior Assessment System for Children (BASC)	parent/caregiver	Hay-Wells syndrome	dyad	Lane MM, Dalton WT, 3rd, Sherman SA, Bree AF, Czyzewski DI. Psychosocial functioning and quality of life in children and families affected by AEC syndrome. American Journal of Medical Genetics. Part A. Sep 2009;149A(9):1926-1934.
Social health and relationships	Family function and quality of family life	Impact on Family Scale (IOF)	parent/caregiver	Hay-Wells syndrome	dyad	Lane MM, Dalton WT, 3rd, Sherman SA, Bree AF, Czyzewski DI. Psychosocial functioning and quality of life in children and families affected by AEC syndrome. American Journal of Medical Genetics. Part A. Sep 2009;149A(9):1926-1934.
Social health and relationships	Family stressful life events	Impact on Family Scale (IOF)	parent/caregiver	Hay-Wells syndrome	dyad	Lane MM, Dalton WT, 3rd, Sherman SA, Bree AF, Czyzewski DI. Psychosocial functioning and quality of life in children and families affected by AEC syndrome. American Journal of Medical Genetics. Part A. Sep 2009;149A(9):1926-1934.
Social health and relationships	Caregiver marital relationship	Parenting Stress Index (PSI)	parent/caregiver	Hay-Wells syndrome	dyad	Lane MM, Dalton WT, 3rd, Sherman SA, Bree AF, Czyzewski DI. Psychosocial functioning and quality of life in children and families affected by AEC syndrome. American Journal of Medical Genetics. Part A. Sep 2009;149A(9):1926-1934.
Social health and relationships	Child scholastic achievement	Pediatric Quality of Life Inventory (Peds-QL)	child/adolescent	Hay-Wells syndrome	dyad	Lane MM, Dalton WT, 3rd, Sherman SA, Bree AF, Czyzewski DI. Psychosocial functioning and quality of life in children and families affected by AEC syndrome. American Journal of Medical Genetics. Part A. Sep 2009;149A(9):1926-1934.
Social health and relationships	Child scholastic achievement	Pediatric Quality of Life Inventory (Peds-QL)	parent/caregiver	Hay-Wells syndrome	dyad	Lane MM, Dalton WT, 3rd, Sherman SA, Bree AF, Czyzewski DI. Psychosocial functioning and quality of life in children and families affected by AEC syndrome. American Journal of Medical Genetics. Part A. Sep 2009;149A(9):1926-1934.
General health and QoL	Child general health status and quality of life	Pediatric Outcomes Data Collection Instrument (PODCI)	parent/caregiver	cerebral palsy	dyad	Lee KM, Chung CY, Park MS, et al. Level of improvement determined by PODCI is related to parental satisfaction after single-event multilevel surgery in children with cerebral palsy. Journal of Pediatric Orthopedics. Jun 2010;30(4):396-402.
Physical health and functional status	Child gross motor function	Gillette Functional Assessment Questionnaire (FAQ)	parent/caregiver	cerebral palsy	dyad	Lee KM, Chung CY, Park MS, et al. Level of improvement determined by PODCI is related to parental satisfaction after single-event multilevel surgery in children with cerebral palsy. Journal of Pediatric Orthopedics. Jun 2010;30(4):396-402.
Physical health and functional status	Child gross motor function	Pediatric Outcomes Data Collection Instrument (PODCI)	parent/caregiver	cerebral palsy	dyad	Lee KM, Chung CY, Park MS, et al. Level of improvement determined by PODCI is related to parental satisfaction after single-event multilevel surgery in children with cerebral palsy. Journal of Pediatric Orthopedics. Jun 2010;30(4):396-402.
Disease management & perceptions	Caregiver/child roles in disease management	Deciding about Diabetes Treatment (DADT)	child/adolescent	type 1 diabetes	dyad	Lewandowski A, Drotar D. The relationship between parent-reported social support and adherence to medical treatment in families of adolescents with type 1 diabetes. Journal of Pediatric Psychology. May 2007;32(4):427-436.
Disease management & perceptions	Caregiver/child roles in disease management	Deciding about Diabetes Treatment (DADT)	parent/caregiver	type 1 diabetes	dyad	Lewandowski A, Drotar D. The relationship between parent-reported social support and adherence to medical treatment in families of adolescents with type 1 diabetes. Journal of Pediatric Psychology. May 2007;32(4):427-436.
Disease management & perceptions	Caregiver/child roles in disease management	Diabetes Responsibility and Conflict Scale (DRCS)	parent/caregiver	type 1 diabetes	dyad	Lewandowski A, Drotar D. The relationship between parent-reported social support and adherence to medical treatment in families of adolescents with type 1 diabetes. Journal of Pediatric Psychology. May 2007;32(4):427-436.
General health and QoL	Child general health status and quality of life	Physical Development Scale	child/adolescent	type 1 diabetes	dyad	Lewandowski A, Drotar D. The relationship between parent-reported social support and adherence to medical treatment in families of adolescents with type 1 diabetes. Journal of Pediatric Psychology. May 2007;32(4):427-436.
Mental health	Child mental health	Adolescent Symptom Inventory (ASI)	parent/caregiver	type 1 diabetes	dyad	Lewandowski A, Drotar D. The relationship between parent-reported social support and adherence to medical treatment in families of adolescents with type 1 diabetes. Journal of Pediatric Psychology. May 2007;32(4):427-436.
Mental health	Child mental illness -- externalizing	Adolescent Symptom Inventory (ASI)	parent/caregiver	type 1 diabetes	dyad	Lewandowski A, Drotar D. The relationship between parent-reported social support and adherence to medical treatment in families of adolescents with type 1 diabetes. Journal of Pediatric Psychology. May 2007;32(4):427-436.
Social health and relationships	Family function and quality of family life	Diabetes Responsibility and Conflict Scale (DFCS)	parent/caregiver	type 1 diabetes	dyad	Lewandowski A, Drotar D. The relationship between parent-reported social support and adherence to medical treatment in families of adolescents with type 1 diabetes. Journal of Pediatric Psychology. May 2007;32(4):427-436.
Social health and relationships	Caregiver marital relationship	Social Provisions Scale (SPS)	parent/caregiver	type 1 diabetes	dyad	Lewandowski A, Drotar D. The relationship between parent-reported social support and adherence to medical treatment in families of adolescents with type 1 diabetes. Journal of Pediatric Psychology. May 2007;32(4):427-436.
Social health and relationships	Caregiver social support	Social Provisions Scale (SPS)	parent/caregiver	type 1 diabetes	dyad	Lewandowski A, Drotar D. The relationship between parent-reported social support and adherence to medical treatment in families of adolescents with type 1 diabetes. Journal of Pediatric Psychology. May 2007;32(4):427-436.
Social health and relationships	Caregiver social support	Social Support Questionnaire (SSQ)	parent/caregiver	type 1 diabetes	dyad	Lewandowski A, Drotar D. The relationship between parent-reported social support and adherence to medical treatment in families of adolescents with type 1 diabetes. Journal of Pediatric Psychology. May 2007;32(4):427-436.
Disease management & perceptions	Treatment adherence	Self Care Inventory (SCI)	child/adolescent	type 1 diabetes	dyad	Lewin AB, Lagreca AM, Geffken GR, et al. Validity and reliability of an adolescent and parent rating scale of type 1 diabetes adherence behaviors: the Self-Care Inventory (SCI). Journal of Pediatric Psychology. Oct 2009;34(9):999-1007.
Disease management & perceptions	Treatment adherence	Self Care Inventory (SCI)	parent/caregiver	type 1 diabetes	dyad	Lewin AB, Lagreca AM, Geffken GR, et al. Validity and reliability of an adolescent and parent rating scale of type 1 diabetes adherence behaviors: the Self-Care Inventory (SCI). Journal of Pediatric Psychology. Oct 2009;34(9):999-1007.
General health and QoL	Child general health status and quality of life	Pediatric Quality of Life Inventory (Peds-QL)	child/adolescent	type 1 diabetes	child-patients	Limbers CA, Neighbors K, Martz K, et al. Health-related quality of life in pediatric liver transplant recipients compared with other chronic disease groups. Pediatric Transplantation. May 2011;15(3):245-253.
General health and QoL	Child general health status and quality of life	Pediatric Quality of Life Inventory (Peds-QL)	parent/caregiver	type 1 diabetes	child-patients	Limbers CA, Neighbors K, Martz K, et al. Health-related quality of life in pediatric liver transplant recipients compared with other chronic disease groups. Pediatric Transplantation. May 2011;15(3):245-253.
General health and QoL	Caregiver general health and quality of life	Karolinska Exhaustion Scale (KES)	parent/caregiver	type 1 diabetes	parent/caregiver	Lindstrom C, Aman J, Norberg AL. Increased prevalence of burnout symptoms in parents of chronically ill children. Acta Paediatrica. Mar 2010;99(3):427-432.
General health and QoL	Caregiver general health and quality of life	Shirom-Melamed Burnout Questionnaire (SMBQ)	parent/caregiver	type 1 diabetes	parent/caregiver	Lindstrom C, Aman J, Norberg AL. Increased prevalence of burnout symptoms in parents of chronically ill children. Acta Paediatrica. Mar 2010;99(3):427-432.
Mental health	Caregiver general mental health status	Karolinska Exhaustion Scale (KES)	parent/caregiver	type 1 diabetes	parent/caregiver	Lindstrom C, Aman J, Norberg AL. Increased prevalence of burnout symptoms in parents of chronically ill children. Acta Paediatrica. Mar 2010;99(3):427-432.
Mental health	Caregiver general mental health status	Shirom-Melamed Burnout Questionnaire (SMBQ)	parent/caregiver	type 1 diabetes	parent/caregiver	Lindstrom C, Aman J, Norberg AL. Increased prevalence of burnout symptoms in parents of chronically ill children. Acta Paediatrica. Mar 2010;99(3):427-432.
Mental health	Caregiver stress	Shirom-Melamed Burnout Questionnaire (SMBQ)	parent/caregiver	type 1 diabetes	parent/caregiver	Lindstrom C, Aman J, Norberg AL. Increased prevalence of burnout symptoms in parents of chronically ill children. Acta Paediatrica. Mar 2010;99(3):427-432.
Physical health and functional status	Caregiver sleep problems	Karolinska Exhaustion Scale (KES)	parent/caregiver	type 1 diabetes	parent/caregiver	Lindstrom C, Aman J, Norberg AL. Increased prevalence of burnout symptoms in parents of chronically ill children. Acta Paediatrica. Mar 2010;99(3):427-432.
Physical health and functional status	Caregiver somatization	Karolinska Exhaustion Scale (KES)	parent/caregiver	type 1 diabetes	parent/caregiver	Lindstrom C, Aman J, Norberg AL. Increased prevalence of burnout symptoms in parents of chronically ill children. Acta Paediatrica. Mar 2010;99(3):427-432.
Mental health	Caregiver general mental health status	Shirom-Melamed Burnout Questionnaire (SMBQ)	parent/caregiver	type 1 diabetes	parent/caregiver	Lindstrom C, Aman J, Norberg AL. Parental burnout in relation to sociodemographic, psychosocial and personality factors as well as disease duration and glycaemic control in children with Type 1 diabetes mellitus. Acta Paediatrica. Jul 2011;100(7):1011-1017.
Mental health	Caregiver stress	Shirom-Melamed Burnout Questionnaire (SMBQ)	parent/caregiver	type 1 diabetes	parent/caregiver	Lindstrom C, Aman J, Norberg AL. Parental burnout in relation to sociodemographic, psychosocial and personality factors as well as disease duration and glycaemic control in children with Type 1 diabetes mellitus. Acta Paediatrica. Jul 2011;100(7):1011-1017.
Mental health	Caregiver stress	Study specific: Psychosocial factors	parent/caregiver	type 1 diabetes	parent/caregiver	Lindstrom C, Aman J, Norberg AL. Parental burnout in relation to sociodemographic, psychosocial and personality factors as well as disease duration and glycaemic control in children with Type 1 diabetes mellitus. Acta Paediatrica. Jul 2011;100(7):1011-1017.
Mental health	Caregiver general mental health status	Performance-Based Self-Esteem scale (PBSE)	parent/caregiver	type 1 diabetes	parent/caregiver	Lindstrom C, Aman J, Norberg AL. Parental burnout in relation to sociodemographic, psychosocial and personality factors as well as disease duration and glycaemic control in children with Type 1 diabetes mellitus. Acta Paediatrica. Jul 2011;100(7):1011-1017.
Social health and relationships	Caregiver marital relationship	Study specific: Psychosocial factors	parent/caregiver	type 1 diabetes	parent/caregiver	Lindstrom C, Aman J, Norberg AL. Parental burnout in relation to sociodemographic, psychosocial and personality factors as well as disease duration and glycaemic control in children with Type 1 diabetes mellitus. Acta Paediatrica. Jul 2011;100(7):1011-1017.
Social health and relationships	Caregiver social support	Study specific: Psychosocial factors	parent/caregiver	type 1 diabetes	parent/caregiver	Lindstrom C, Aman J, Norberg AL. Parental burnout in relation to sociodemographic, psychosocial and personality factors as well as disease duration and glycaemic control in children with Type 1 diabetes mellitus. Acta Paediatrica. Jul 2011;100(7):1011-1017.
Social health and relationships	Family financial impact	Study specific: Psychosocial factors	parent/caregiver	type 1 diabetes	parent/caregiver	Lindstrom C, Aman J, Norberg AL. Parental burnout in relation to sociodemographic, psychosocial and personality factors as well as disease duration and glycaemic control in children with Type 1 diabetes mellitus. Acta Paediatrica. Jul 2011;100(7):1011-1017.
General health and QoL	Caregiver general health and quality of life	Caregiver Questionnaire on Health-Related Quality of Life in Children with Cerebral Palsy (CQ-HRQLCP)	parent/caregiver	cerebral palsy	parent/caregiver	Liu W-Y, Hou Y-J, Liao H-F, Lin Y-H, Chen Y-Y, Wong AMK. A Preliminary study of the development, validity, and reliability of a caregiver questionnaire for the health-related quality of life in children with cerebral palsy. Chang Gung Medical Journal. Nov-Dec 2010;33(6):646-658.
General health and QoL	Child general health status and quality of life	Caregiver Questionnaire on Health-Related Quality of Life in children with Cerebral Palsy (CQ-HRQLCP)	parent/caregiver	cerebral palsy	parent/caregiver	Liu W-Y, Hou Y-J, Liao H-F, Lin Y-H, Chen Y-Y, Wong AMK. A Preliminary study of the development, validity, and reliability of a caregiver questionnaire for the health-related quality of life in children with cerebral palsy. Chang Gung Medical Journal. Nov-Dec 2010;33(6):646-658.
Physical health and functional status	Child gross motor function	Caregiver Questionnaire on Health-Related Quality of Life in children with Cerebral Palsy (CQ-HRQLCP)	parent/caregiver	cerebral palsy	parent/caregiver	Liu W-Y, Hou Y-J, Liao H-F, Lin Y-H, Chen Y-Y, Wong AMK. A Preliminary study of the development, validity, and reliability of a caregiver questionnaire for the health-related quality of life in children with cerebral palsy. Chang Gung Medical Journal. Nov-Dec 2010;33(6):646-658.
Physical health and functional status	Child pain	Caregiver Questionnaire on Health-Related Quality of Life in children with Cerebral Palsy (CQ-HRQLCP)	parent/caregiver	cerebral palsy	parent/caregiver	Liu W-Y, Hou Y-J, Liao H-F, Lin Y-H, Chen Y-Y, Wong AMK. A Preliminary study of the development, validity, and reliability of a caregiver questionnaire for the health-related quality of life in children with cerebral palsy. Chang Gung Medical Journal. Nov-Dec 2010;33(6):646-658.
Social health and relationships	Child social interaction	Caregiver Questionnaire on Health-Related Quality of Life in children with Cerebral Palsy (CQ-HRQLCP)	parent/caregiver	cerebral palsy	parent/caregiver	Liu W-Y, Hou Y-J, Liao H-F, Lin Y-H, Chen Y-Y, Wong AMK. A Preliminary study of the development, validity, and reliability of a caregiver questionnaire for the health-related quality of life in children with cerebral palsy. Chang Gung Medical Journal. Nov-Dec 2010;33(6):646-658.
General health and QoL	Child general health status and quality of life	Child Health Questionnaire (CHQ)	parent/caregiver	cerebral palsy	child-patients	Liu WY, Hou YJ, Wong AMK, Lin PS, Lin YH, Chen CL. Relationships between gross motor functions and health-related quality of life of Taiwanese children with cerebral palsy. American Journal of Physical Medicine and Rehabilitation. June 2009;88(6):473-483.
General health and QoL	Child general health status and quality of life	Pediatric Quality of Life Inventory (Peds-QL)	parent/caregiver	22q11.2 deletion syndrome	child-patients	Looman WS, Thurmes AK, O'conner-Von SK. Quality of life among children with velocardiofacial syndrome. Cleft Palate-Craniofacial Journal. May 2010;47(3):273-283.
Mental health	Child mental health	Study specific: spiritual QoL questionnaire	parent/caregiver	22q11.2 deletion syndrome	child-patients	Looman WS, Thurmes AK, O'conner-Von SK. Quality of life among children with velocardiofacial syndrome. Cleft Palate-Craniofacial Journal. May 2010;47(3):273-283.
Physical health and functional status	Child sleep problems	Pediatric Quality of Life Inventory (Peds-QL)	parent/caregiver	22q11.2 deletion syndrome	child-patients	Looman WS, Thurmes AK, O'conner-Von SK. Quality of life among children with velocardiofacial syndrome. Cleft Palate-Craniofacial Journal. May 2010;47(3):273-283.
Disease management & perceptions	Caregiver perception of child vulnerability	Impact of Event Scale (IES)	parent/caregiver	phenylketonuria	parent/caregiver	Lord B, Wastell C, Ungerer J. Parent Reactions to Childhood Phenylketonuria. Families, Systems, & Health. 2005 2005;23(2):204-219.
Mental health	Caregiver general mental health status	Impact of Event Scale (IES)	parent/caregiver	phenylketonuria	parent/caregiver	Lord B, Wastell C, Ungerer J. Parent Reactions to Childhood Phenylketonuria. Families, Systems, & Health. 2005 2005;23(2):204-219.
Mental health	Caregiver anxiety	Study-specific: PKU Checklist	parent/caregiver	phenylketonuria	parent/caregiver	Lord B, Wastell C, Ungerer J. Parent Reactions to Childhood Phenylketonuria. Families, Systems, & Health. 2005 2005;23(2):204-219.
Mental health	Caregiver stress	Study-specific: PKU Checklist	parent/caregiver	phenylketonuria	parent/caregiver	Lord B, Wastell C, Ungerer J. Parent Reactions to Childhood Phenylketonuria. Families, Systems, & Health. 2005 2005;23(2):204-219.
Social health and relationships	Caregiver marital relationship	Intimate Bond Measure (IBM)	parent/caregiver	phenylketonuria	parent/caregiver	Lord B, Wastell C, Ungerer J. Parent Reactions to Childhood Phenylketonuria. Families, Systems, & Health. 2005 2005;23(2):204-219.
Social health and relationships	Caregiver social support	Social Support Questionnaire (SSQ)	parent/caregiver	phenylketonuria	parent/caregiver	Lord B, Wastell C, Ungerer J. Parent Reactions to Childhood Phenylketonuria. Families, Systems, & Health. 2005 2005;23(2):204-219.
General health and QoL	Child general health status and quality of life	Miami Quality of Life (MPQoL)	child/adolescent	sickle cell disease	dyad	Lutz M, Barakat L, Smith-Whitley K, Ohene-Frempong K. Psychological Adjustment of Children With Sickle Cell Disease: Family Functioning and Coping. Rehabilitation Psychology. 2004 2004;49(3):224-232.
General health and QoL	Child general health status and quality of life	Miami Quality of Life (MPQoL)	parent/caregiver	sickle cell disease	dyad	Lutz M, Barakat L, Smith-Whitley K, Ohene-Frempong K. Psychological Adjustment of Children With Sickle Cell Disease: Family Functioning and Coping. Rehabilitation Psychology. 2004 2004;49(3):224-232.
General health and QoL	Caregiver general health and quality of life	Miami Quality of Life (MPQoL)	parent/caregiver	sickle cell disease	dyad	Lutz M, Barakat L, Smith-Whitley K, Ohene-Frempong K. Psychological Adjustment of Children With Sickle Cell Disease: Family Functioning and Coping. Rehabilitation Psychology. 2004 2004;49(3):224-232.
Mental health	Child mental health	Child Behavior Checklist (CBCL)	parent/caregiver	sickle cell disease	dyad	Lutz M, Barakat L, Smith-Whitley K, Ohene-Frempong K. Psychological Adjustment of Children With Sickle Cell Disease: Family Functioning and Coping. Rehabilitation Psychology. 2004 2004;49(3):224-232.
Mental health	Child mental illness -- externalizing	Child Behavior Checklist (CBCL)	parent/caregiver	sickle cell disease	dyad	Lutz M, Barakat L, Smith-Whitley K, Ohene-Frempong K. Psychological Adjustment of Children With Sickle Cell Disease: Family Functioning and Coping. Rehabilitation Psychology. 2004 2004;49(3):224-232.
Mental health	Child mental illness -- internalizing	Child Behavior Checklist (CBCL)	parent/caregiver	sickle cell disease	dyad	Lutz M, Barakat L, Smith-Whitley K, Ohene-Frempong K. Psychological Adjustment of Children With Sickle Cell Disease: Family Functioning and Coping. Rehabilitation Psychology. 2004 2004;49(3):224-232.
Mental health	Caregiver general mental health status	COPE Inventory	parent/caregiver	sickle cell disease	dyad	Lutz M, Barakat L, Smith-Whitley K, Ohene-Frempong K. Psychological Adjustment of Children With Sickle Cell Disease: Family Functioning and Coping. Rehabilitation Psychology. 2004 2004;49(3):224-232.
Mental health	Child mental health	KIDCOPE	child/adolescent	sickle cell disease	dyad	Lutz M, Barakat L, Smith-Whitley K, Ohene-Frempong K. Psychological Adjustment of Children With Sickle Cell Disease: Family Functioning and Coping. Rehabilitation Psychology. 2004 2004;49(3):224-232.
Social health and relationships	Caregiver social support	COPE Inventory	parent/caregiver	sickle cell disease	dyad	Lutz M, Barakat L, Smith-Whitley K, Ohene-Frempong K. Psychological Adjustment of Children With Sickle Cell Disease: Family Functioning and Coping. Rehabilitation Psychology. 2004 2004;49(3):224-232.
Social health and relationships	Family function and quality of family life	McMaster Family Assessment Device (FAD)	child/adolescent	sickle cell disease	dyad	Lutz M, Barakat L, Smith-Whitley K, Ohene-Frempong K. Psychological Adjustment of Children With Sickle Cell Disease: Family Functioning and Coping. Rehabilitation Psychology. 2004 2004;49(3):224-232.
Social health and relationships	Family function and quality of family life	McMaster Family Assessment Device (FAD)	parent/caregiver	sickle cell disease	dyad	Lutz M, Barakat L, Smith-Whitley K, Ohene-Frempong K. Psychological Adjustment of Children With Sickle Cell Disease: Family Functioning and Coping. Rehabilitation Psychology. 2004 2004;49(3):224-232.
Disease management & perceptions	Caregiver/child roles in disease management	Diabetes Family Behavior Scale (DFBS)	child/adolescent	diabetes	dyad	Mackey ER, Streisand R. Brief report: The relationship of parental support and conflict to physical activity in preadolescents with type 1 diabetes. Journal of Pediatric Psychology. Nov-Dec 2008;33(10):1137-1141.
Disease management & perceptions	Caregiver/child roles in disease management	Diabetes Family Behavior Scale (DFBS)	parent/caregiver	diabetes	dyad	Mackey ER, Streisand R. Brief report: The relationship of parental support and conflict to physical activity in preadolescents with type 1 diabetes. Journal of Pediatric Psychology. Nov-Dec 2008;33(10):1137-1141.
Disease management & perceptions	Caregiver/child roles in disease management	Self Care Inventory (SCI)	child/adolescent	diabetes	dyad	Mackey ER, Streisand R. Brief report: The relationship of parental support and conflict to physical activity in preadolescents with type 1 diabetes. Journal of Pediatric Psychology. Nov-Dec 2008;33(10):1137-1141.
Disease management & perceptions	Caregiver/child roles in disease management	Self Care Inventory (SCI)	parent/caregiver	diabetes	dyad	Mackey ER, Streisand R. Brief report: The relationship of parental support and conflict to physical activity in preadolescents with type 1 diabetes. Journal of Pediatric Psychology. Nov-Dec 2008;33(10):1137-1141.
Physical health and functional status	Child physical activity	Youth Risk Behavior Surveillance System (YRBSS)	child/adolescent	diabetes	dyad	Mackey ER, Streisand R. Brief report: The relationship of parental support and conflict to physical activity in preadolescents with type 1 diabetes. Journal of Pediatric Psychology. Nov-Dec 2008;33(10):1137-1141.
Social health and relationships	Family function and quality of family life	Diabetes Family Behavior Scale (DFBS)	child/adolescent	diabetes	dyad	Mackey ER, Streisand R. Brief report: The relationship of parental support and conflict to physical activity in preadolescents with type 1 diabetes. Journal of Pediatric Psychology. Nov-Dec 2008;33(10):1137-1141.
Social health and relationships	Family function and quality of family life	Diabetes Family Behavior Scale (DFBS)	parent/caregiver	diabetes	dyad	Mackey ER, Streisand R. Brief report: The relationship of parental support and conflict to physical activity in preadolescents with type 1 diabetes. Journal of Pediatric Psychology. Nov-Dec 2008;33(10):1137-1141.
Social health and relationships	Family function and quality of family life	Diabetes Responsibility and Conflict Scale (DFCS)	child/adolescent	diabetes	dyad	Mackey ER, Streisand R. Brief report: The relationship of parental support and conflict to physical activity in preadolescents with type 1 diabetes. Journal of Pediatric Psychology. Nov-Dec 2008;33(10):1137-1141.
Social health and relationships	Family function and quality of family life	Diabetes Responsibility and Conflict Scale (DFCS)	parent/caregiver	diabetes	dyad	Mackey ER, Streisand R. Brief report: The relationship of parental support and conflict to physical activity in preadolescents with type 1 diabetes. Journal of Pediatric Psychology. Nov-Dec 2008;33(10):1137-1141.
General health and QoL	Child general health status and quality of life	Impact of Childhood Illness Scale (ICI)	parent/caregiver	epilepsy	child-patients	Maia Filho HDS, Streiner DL, Gomes MDM. Quality of life among Brazilian children with epilepsy: Validation of a parent proxy instrument (QVCE-50). Seizure. June 2007;16(4):324-329.
General health and QoL	Child general health status and quality of life	Quality of Life of Children with Epilepsy (QVCE-50)	parent/caregiver	epilepsy	child-patients	Maia Filho HDS, Streiner DL, Gomes MDM. Quality of life among Brazilian children with epilepsy: Validation of a parent proxy instrument (QVCE-50). Seizure. June 2007;16(4):324-329.
Mental health	Caregiver stress	Parenting Stress Index (PSI)	parent/caregiver	cerebral palsy	entire family	Majnemer A, Shevell M, Law M, Poulin C, Rosenbaum P. Indicators of distress in families of children with cerebral palsy. Disability and Rehabilitation: An International, Multidisciplinary Journal. 2012;34(14):1202-1207.
Mental health	Child mental health	Strengths & Difficulties Questionnaire (SDQ)	parent/caregiver	cerebral palsy	entire family	Majnemer A, Shevell M, Law M, Poulin C, Rosenbaum P. Indicators of distress in families of children with cerebral palsy. Disability and Rehabilitation: An International, Multidisciplinary Journal. 2012;34(14):1202-1207.
Social health and relationships	Family function and quality of family life	Child Health Questionnaire (CHQ)	parent/caregiver	cerebral palsy	entire family	Majnemer A, Shevell M, Law M, Poulin C, Rosenbaum P. Indicators of distress in families of children with cerebral palsy. Disability and Rehabilitation: An International, Multidisciplinary Journal. 2012;34(14):1202-1207.
Social health and relationships	Family financial impact	Impact on Family Scale (IOF)	parent/caregiver	cerebral palsy	entire family	Majnemer A, Shevell M, Law M, Poulin C, Rosenbaum P. Indicators of distress in families of children with cerebral palsy. Disability and Rehabilitation: An International, Multidisciplinary Journal. 2012;34(14):1202-1207.
Social health and relationships	Family function and quality of family life	Impact on Family Scale (IOF)	parent/caregiver	cerebral palsy	entire family	Majnemer A, Shevell M, Law M, Poulin C, Rosenbaum P. Indicators of distress in families of children with cerebral palsy. Disability and Rehabilitation: An International, Multidisciplinary Journal. 2012;34(14):1202-1207.
Social health and relationships	Family function and quality of family life	Parenting Stress Index (PSI)	parent/caregiver	cerebral palsy	entire family	Majnemer A, Shevell M, Law M, Poulin C, Rosenbaum P. Indicators of distress in families of children with cerebral palsy. Disability and Rehabilitation: An International, Multidisciplinary Journal. 2012;34(14):1202-1207.
Social health and relationships	Child social interaction	Strengths & Difficulties Questionnaire (SDQ)	parent/caregiver	cerebral palsy	entire family	Majnemer A, Shevell M, Law M, Poulin C, Rosenbaum P. Indicators of distress in families of children with cerebral palsy. Disability and Rehabilitation: An International, Multidisciplinary Journal. 2012;34(14):1202-1207.
General health and QoL	Child general health status and quality of life	Child Health Questionnaire (CHQ)	parent/caregiver	cerebral palsy	child-patients	Majnemer A, Shevell M, Rosenbaum P, Law M, Poulin C. Determinants of life quality in school-age children with cerebral palsy. The Journal of Pediatrics. 2007 2007;151(5):470-475.
General health and QoL	Child general health status and quality of life	Pediatric Quality of Life Inventory (Peds-QL)	parent/caregiver	cerebral palsy	child-patients	Majnemer A, Shevell M, Rosenbaum P, Law M, Poulin C. Determinants of life quality in school-age children with cerebral palsy. The Journal of Pediatrics. 2007 2007;151(5):470-475.
Mental health	Child mental health	Child Health Questionnaire (CHQ)	parent/caregiver	cerebral palsy	child-patients	Majnemer A, Shevell M, Rosenbaum P, Law M, Poulin C. Determinants of life quality in school-age children with cerebral palsy. The Journal of Pediatrics. 2007 2007;151(5):470-475.
Mental health	Child mental health	Dimensions of Mastery Questionnaire (DMQ)	parent/caregiver	cerebral palsy	child-patients	Majnemer A, Shevell M, Rosenbaum P, Law M, Poulin C. Determinants of life quality in school-age children with cerebral palsy. The Journal of Pediatrics. 2007 2007;151(5):470-475.
Mental health	Child mental health	Strengths & Difficulties Questionnaire (SDQ)	parent/caregiver	cerebral palsy	child-patients	Majnemer A, Shevell M, Rosenbaum P, Law M, Poulin C. Determinants of life quality in school-age children with cerebral palsy. The Journal of Pediatrics. 2007 2007;151(5):470-475.
Mental health	Child mental illness -- externalizing	Strengths & Difficulties Questionnaire (SDQ)	parent/caregiver	cerebral palsy	child-patients	Majnemer A, Shevell M, Rosenbaum P, Law M, Poulin C. Determinants of life quality in school-age children with cerebral palsy. The Journal of Pediatrics. 2007 2007;151(5):470-475.
Social health and relationships	Family function and quality of family life	Child Health Questionnaire (CHQ)	parent/caregiver	cerebral palsy	child-patients	Majnemer A, Shevell M, Rosenbaum P, Law M, Poulin C. Determinants of life quality in school-age children with cerebral palsy. The Journal of Pediatrics. 2007 2007;151(5):470-475.
Social health and relationships	Child social interaction	Dimensions of Mastery Questionnaire (DMQ)	parent/caregiver	cerebral palsy	child-patients	Majnemer A, Shevell M, Rosenbaum P, Law M, Poulin C. Determinants of life quality in school-age children with cerebral palsy. The Journal of Pediatrics. 2007 2007;151(5):470-475.
Social health and relationships	Family function and quality of family life	Impact on Family Scale (IOF)	parent/caregiver	cerebral palsy	child-patients	Majnemer A, Shevell M, Rosenbaum P, Law M, Poulin C. Determinants of life quality in school-age children with cerebral palsy. The Journal of Pediatrics. 2007 2007;151(5):470-475.
Social health and relationships	Family function and quality of family life	Parenting Stress Index (PSI)	parent/caregiver	cerebral palsy	child-patients	Majnemer A, Shevell M, Rosenbaum P, Law M, Poulin C. Determinants of life quality in school-age children with cerebral palsy. The Journal of Pediatrics. 2007 2007;151(5):470-475.
General health and QoL	Child independence	Dimensions of Mastery Questionnaire (DMQ)	parent/caregiver	cerebral palsy	child-patients	Majnemer A, Shevell M. Reliability in the ratings of quality of life between parents and their children of school age with cerebral palsy. Quality of Life Research: An International Journal of Quality of Life Aspects of Treatment, Care & Rehabilitation. 2008 2008;17(9):1163-1171.
General health and QoL	Child general health status and quality of life	Pediatric Quality of Life Inventory (Peds-QL)	parent/caregiver	cerebral palsy	child-patients	Majnemer A, Shevell M. Reliability in the ratings of quality of life between parents and their children of school age with cerebral palsy. Quality of Life Research: An International Journal of Quality of Life Aspects of Treatment, Care & Rehabilitation. 2008 2008;17(9):1163-1171.
Mental health	Child mental health	Dimensions of Mastery Questionnaire (DMQ)	parent/caregiver	cerebral palsy	child-patients	Majnemer A, Shevell M. Reliability in the ratings of quality of life between parents and their children of school age with cerebral palsy. Quality of Life Research: An International Journal of Quality of Life Aspects of Treatment, Care & Rehabilitation. 2008 2008;17(9):1163-1171.
Mental health	Caregiver stress	Parenting Stress Index (PSI)	parent/caregiver	cerebral palsy	child-patients	Majnemer A, Shevell M. Reliability in the ratings of quality of life between parents and their children of school age with cerebral palsy. Quality of Life Research: An International Journal of Quality of Life Aspects of Treatment, Care & Rehabilitation. 2008 2008;17(9):1163-1171.
Mental health	Child mental health	Strengths & Difficulties Questionnaire (SDQ)	parent/caregiver	cerebral palsy	child-patients	Majnemer A, Shevell M. Reliability in the ratings of quality of life between parents and their children of school age with cerebral palsy. Quality of Life Research: An International Journal of Quality of Life Aspects of Treatment, Care & Rehabilitation. 2008 2008;17(9):1163-1171.
Social health and relationships	Family financial impact	Impact on Family Scale (IOF)	parent/caregiver	cerebral palsy	child-patients	Majnemer A, Shevell M. Reliability in the ratings of quality of life between parents and their children of school age with cerebral palsy. Quality of Life Research: An International Journal of Quality of Life Aspects of Treatment, Care & Rehabilitation. 2008 2008;17(9):1163-1171.
Social health and relationships	Family function and quality of family life	Impact on Family Scale (IOF)	parent/caregiver	cerebral palsy	child-patients	Majnemer A, Shevell M. Reliability in the ratings of quality of life between parents and their children of school age with cerebral palsy. Quality of Life Research: An International Journal of Quality of Life Aspects of Treatment, Care & Rehabilitation. 2008 2008;17(9):1163-1171.
General health and QoL	Child general health status and quality of life	Pediatric Quality of Life Inventory (Peds-QL)	parent/caregiver	familial mediterranean fever	dyad	Makay B, Unsal E, Arslan N, Varni JW. Health-related quality of life of school-age children with familial Mediterranean fever. Clinical & Experimental Rheumatology. Mar-Apr 2009;27(2 Suppl 53):S96-101.
General health and QoL	Child general health status and quality of life	Pediatric Quality of Life Inventory (Peds-QL)	child/adolescent	familial mediterranean fever	dyad	Makay B, Unsal E, Arslan N, Varni JW. Health-related quality of life of school-age children with familial Mediterranean fever. Clinical & Experimental Rheumatology. Mar-Apr 2009;27(2 Suppl 53):S96-101.
Disease management & perceptions	Caregiver perception of child vulnerability	Hypoglycemia Fear Survey (HFS)	parent/caregiver	type 1 diabetes	dyad	Markowitz JT, Pratt K, Aggarwal J, Volkening LK, Laffel LMB. Psychosocial correlates of continuous glucose monitoring use in youth and adults with type 1 diabetes and parents of youth. Diabetes Technology & Therapeutics. Jun 2012;14(6):523-526.
Disease management & perceptions	Child perceptions of disease severity	Hypoglycemia Fear Survey (HFS)	child/adolescent	type 1 diabetes	dyad	Markowitz JT, Pratt K, Aggarwal J, Volkening LK, Laffel LMB. Psychosocial correlates of continuous glucose monitoring use in youth and adults with type 1 diabetes and parents of youth. Diabetes Technology & Therapeutics. Jun 2012;14(6):523-526.
Disease management & perceptions	Child perceptions of disease severity	Pediatric Quality of Life Inventory (Peds-QL)	child/adolescent	type 1 diabetes	dyad	Markowitz JT, Pratt K, Aggarwal J, Volkening LK, Laffel LMB. Psychosocial correlates of continuous glucose monitoring use in youth and adults with type 1 diabetes and parents of youth. Diabetes Technology & Therapeutics. Jun 2012;14(6):523-526.
Disease management & perceptions	Caregiver perceived effect of intervention	Pediatric Quality of Life Inventory (Peds-QL)	parent/caregiver	type 1 diabetes	dyad	Markowitz JT, Pratt K, Aggarwal J, Volkening LK, Laffel LMB. Psychosocial correlates of continuous glucose monitoring use in youth and adults with type 1 diabetes and parents of youth. Diabetes Technology & Therapeutics. Jun 2012;14(6):523-526.
Disease management & perceptions	Caregiver perception of child vulnerability	Pediatric Quality of Life Inventory (Peds-QL)	parent/caregiver	type 1 diabetes	dyad	Markowitz JT, Pratt K, Aggarwal J, Volkening LK, Laffel LMB. Psychosocial correlates of continuous glucose monitoring use in youth and adults with type 1 diabetes and parents of youth. Diabetes Technology & Therapeutics. Jun 2012;14(6):523-526.
General health and QoL	Child general health status and quality of life	Pediatric Quality of Life Inventory (Peds-QL)	child/adolescent	type 1 diabetes	dyad	Markowitz JT, Pratt K, Aggarwal J, Volkening LK, Laffel LMB. Psychosocial correlates of continuous glucose monitoring use in youth and adults with type 1 diabetes and parents of youth. Diabetes Technology & Therapeutics. Jun 2012;14(6):523-526.
General health and QoL	Child general health status and quality of life	Pediatric Quality of Life Inventory (Peds-QL)	parent/caregiver	type 1 diabetes	dyad	Markowitz JT, Pratt K, Aggarwal J, Volkening LK, Laffel LMB. Psychosocial correlates of continuous glucose monitoring use in youth and adults with type 1 diabetes and parents of youth. Diabetes Technology & Therapeutics. Jun 2012;14(6):523-526.
Mental health	Caregiver general mental health status	Blood Glucose Monitoring Questionnaire	parent/caregiver	type 1 diabetes	dyad	Markowitz JT, Pratt K, Aggarwal J, Volkening LK, Laffel LMB. Psychosocial correlates of continuous glucose monitoring use in youth and adults with type 1 diabetes and parents of youth. Diabetes Technology & Therapeutics. Jun 2012;14(6):523-526.
Mental health	Child mental health	Blood Glucose Monitoring Questionnaire	parent/caregiver	type 1 diabetes	dyad	Markowitz JT, Pratt K, Aggarwal J, Volkening LK, Laffel LMB. Psychosocial correlates of continuous glucose monitoring use in youth and adults with type 1 diabetes and parents of youth. Diabetes Technology & Therapeutics. Jun 2012;14(6):523-526.
Mental health	Child mental illness -- internalizing	Child Depression Inventory (CDI)	child/adolescent	type 1 diabetes	dyad	Markowitz JT, Pratt K, Aggarwal J, Volkening LK, Laffel LMB. Psychosocial correlates of continuous glucose monitoring use in youth and adults with type 1 diabetes and parents of youth. Diabetes Technology & Therapeutics. Jun 2012;14(6):523-526.
Mental health	Child mental illness -- internalizing	Child Depression Inventory (CDI)	parent/caregiver	type 1 diabetes	dyad	Markowitz JT, Pratt K, Aggarwal J, Volkening LK, Laffel LMB. Psychosocial correlates of continuous glucose monitoring use in youth and adults with type 1 diabetes and parents of youth. Diabetes Technology & Therapeutics. Jun 2012;14(6):523-526.
Mental health	Caregiver stress	Problem Areas in Diabetes (PAID)	parent/caregiver	type 1 diabetes	dyad	Markowitz JT, Pratt K, Aggarwal J, Volkening LK, Laffel LMB. Psychosocial correlates of continuous glucose monitoring use in youth and adults with type 1 diabetes and parents of youth. Diabetes Technology & Therapeutics. Jun 2012;14(6):523-526.
Mental health	Caregiver stressful life event	Problem Areas in Diabetes (PAID)	parent/caregiver	type 1 diabetes	dyad	Markowitz JT, Pratt K, Aggarwal J, Volkening LK, Laffel LMB. Psychosocial correlates of continuous glucose monitoring use in youth and adults with type 1 diabetes and parents of youth. Diabetes Technology & Therapeutics. Jun 2012;14(6):523-526.
Mental health	Child mental illness -- internalizing	State-Trait Anxiety Inventory (STAI)	parent/caregiver	type 1 diabetes	dyad	Markowitz JT, Pratt K, Aggarwal J, Volkening LK, Laffel LMB. Psychosocial correlates of continuous glucose monitoring use in youth and adults with type 1 diabetes and parents of youth. Diabetes Technology & Therapeutics. Jun 2012;14(6):523-526.
Mental health	Caregiver anxiety	State-Trait Anxiety Inventory (STAI)	parent/caregiver	type 1 diabetes	dyad	Markowitz JT, Pratt K, Aggarwal J, Volkening LK, Laffel LMB. Psychosocial correlates of continuous glucose monitoring use in youth and adults with type 1 diabetes and parents of youth. Diabetes Technology & Therapeutics. Jun 2012;14(6):523-526.
Mental health	Child mental illness -- internalizing	State-Trait Anxiety Inventory (STAI)	child/adolescent	type 1 diabetes	dyad	Markowitz JT, Pratt K, Aggarwal J, Volkening LK, Laffel LMB. Psychosocial correlates of continuous glucose monitoring use in youth and adults with type 1 diabetes and parents of youth. Diabetes Technology & Therapeutics. Jun 2012;14(6):523-526.
Social health and relationships	Family function and quality of family life	Diabetes Family Conflict Scale (DFCS)	child/adolescent	type 1 diabetes	dyad	Markowitz JT, Pratt K, Aggarwal J, Volkening LK, Laffel LMB. Psychosocial correlates of continuous glucose monitoring use in youth and adults with type 1 diabetes and parents of youth. Diabetes Technology & Therapeutics. Jun 2012;14(6):523-526.
Social health and relationships	Family function and quality of family life	Diabetes Family Conflict Scale (DFCS)	parent/caregiver	type 1 diabetes	dyad	Markowitz JT, Pratt K, Aggarwal J, Volkening LK, Laffel LMB. Psychosocial correlates of continuous glucose monitoring use in youth and adults with type 1 diabetes and parents of youth. Diabetes Technology & Therapeutics. Jun 2012;14(6):523-526.
Social health and relationships	Family stressful life events	Diabetes Family Conflict Scale (DFCS)	child/adolescent	type 1 diabetes	dyad	Markowitz JT, Pratt K, Aggarwal J, Volkening LK, Laffel LMB. Psychosocial correlates of continuous glucose monitoring use in youth and adults with type 1 diabetes and parents of youth. Diabetes Technology & Therapeutics. Jun 2012;14(6):523-526.
Social health and relationships	Family stressful life events	Diabetes Family Conflict Scale (DFCS)	parent/caregiver	type 1 diabetes	dyad	Markowitz JT, Pratt K, Aggarwal J, Volkening LK, Laffel LMB. Psychosocial correlates of continuous glucose monitoring use in youth and adults with type 1 diabetes and parents of youth. Diabetes Technology & Therapeutics. Jun 2012;14(6):523-526.
General health and QoL	Child general health status and quality of life	Pediatric Quality of Life Inventory (Peds-QL)	parent/caregiver	type 1 diabetes	parent/caregiver	Markowitz JT, Volkening LK, Butler DA, Antisdel-Lomaglio J, Anderson BJ, Laffel LMB. Re-examining a measure of diabetes-related burden in parents of young people with Type 1 diabetes: the Problem Areas in Diabetes Survey - Parent Revised version (PAID-PR). Diabetic Medicine. Apr 2012;29(4):526-530.
Mental health	Caregiver stress	Problem Areas in Diabetes (PAID)	parent/caregiver	type 1 diabetes	parent/caregiver	Markowitz JT, Volkening LK, Butler DA, Antisdel-Lomaglio J, Anderson BJ, Laffel LMB. Re-examining a measure of diabetes-related burden in parents of young people with Type 1 diabetes: the Problem Areas in Diabetes Survey - Parent Revised version (PAID-PR). Diabetic Medicine. Apr 2012;29(4):526-530.
Social health and relationships	Family function and quality of family life	Diabetes Family Conflict Scale (DFCS)	parent/caregiver	type 1 diabetes	parent/caregiver	Markowitz JT, Volkening LK, Butler DA, Antisdel-Lomaglio J, Anderson BJ, Laffel LMB. Re-examining a measure of diabetes-related burden in parents of young people with Type 1 diabetes: the Problem Areas in Diabetes Survey - Parent Revised version (PAID-PR). Diabetic Medicine. Apr 2012;29(4):526-530.
Disease management & perceptions	Caregiver/child roles in disease management	Study specific: intended to evaluate intervention wrt. child well-being and caregiver burden	parent/caregiver	cerebral palsy	child-patients	Mathew A, Mathew MC. Bedtime diazepam enhances well-being in children with spastic cerebral palsy. Pediatric Rehabilitation. January/March 2005;8(1):63-66.
General health and QoL	Child general health status and quality of life	Study specific: intended to evaluate intervention wrt. child well-being and caregiver burden	parent/caregiver	cerebral palsy	child-patients	Mathew A, Mathew MC. Bedtime diazepam enhances well-being in children with spastic cerebral palsy. Pediatric Rehabilitation. January/March 2005;8(1):63-66.
Mental health	Child mental health	Study specific: intended to evaluate intervention wrt. child well-being and caregiver burden	parent/caregiver	cerebral palsy	child-patients	Mathew A, Mathew MC. Bedtime diazepam enhances well-being in children with spastic cerebral palsy. Pediatric Rehabilitation. January/March 2005;8(1):63-66.
General health and QoL	Caregiver general health and quality of life	Assessment of Caregiver Experience with Neuromuscular Disease (ACEND)	parent/caregiver	cerebral palsy, spinal muscular atrophy, Duchenne muscular dystrophy, dystonia, spina bifida, spinal stenosis, spinal dysraphism, DiGeorge syndrome, nemaline myopathy, peroneal muscular atrophy, mitochondrial myopathy, Down syndrome, chromosome 22 ring, and hip dysplasia	parent/caregiver	Matsumoto H, Clayton-Krasinski DA, Klinge SA, et al. Development and initial validation of the assessment of caregiver experience with neuromuscular disease. Journal of Pediatric Orthopedics. Apr-May 2011;31(3):284-292.
General health and QoL	Child general health status and quality of life	Assessment of Caregiver Experience with Neuromuscular Disease (ACEND)	parent/caregiver	cerebral palsy, spinal muscular atrophy, Duchenne muscular dystrophy, dystonia, spina bifida, spinal stenosis, spinal dysraphism, DiGeorge syndrome, nemaline myopathy, peroneal muscular atrophy, mitochondrial myopathy, Down syndrome, chromosome 22 ring, and hip dysplasia	parent/caregiver	Matsumoto H, Clayton-Krasinski DA, Klinge SA, et al. Development and initial validation of the assessment of caregiver experience with neuromuscular disease. Journal of Pediatric Orthopedics. Apr-May 2011;31(3):284-292.
Mental health	Caregiver general mental health status	Assessment of Caregiver Experience with Neuromuscular Disease (ACEND)	parent/caregiver	cerebral palsy, spinal muscular atrophy, Duchenne muscular dystrophy, dystonia, spina bifida, spinal stenosis, spinal dysraphism, DiGeorge syndrome, nemaline myopathy, peroneal muscular atrophy, mitochondrial myopathy, Down syndrome, chromosome 22 ring, and hip dysplasia	parent/caregiver	Matsumoto H, Clayton-Krasinski DA, Klinge SA, et al. Development and initial validation of the assessment of caregiver experience with neuromuscular disease. Journal of Pediatric Orthopedics. Apr-May 2011;31(3):284-292.
Mental health	Caregiver stress	Assessment of Caregiver Experience with Neuromuscular Disease (ACEND)	parent/caregiver	cerebral palsy, spinal muscular atrophy, Duchenne muscular dystrophy, dystonia, spina bifida, spinal stenosis, spinal dysraphism, DiGeorge syndrome, nemaline myopathy, peroneal muscular atrophy, mitochondrial myopathy, Down syndrome, chromosome 22 ring, and hip dysplasia	parent/caregiver	Matsumoto H, Clayton-Krasinski DA, Klinge SA, et al. Development and initial validation of the assessment of caregiver experience with neuromuscular disease. Journal of Pediatric Orthopedics. Apr-May 2011;31(3):284-292.
Mental health	Child mental health	Child Behavior Checklist (CBCL)	parent/caregiver	ß-thalassaemia	dyad	Mazzone L, Battaglia L, Andreozzi F, Romeo M, Mazzone D. Emotional impact in -thalassaemia major children following cognitive-behavioural family therapy and quality of life of caregiving mothers. Clinical Practice and Epidemiology in Mental Health. 2009 2009;5:5.
Mental health	Child mental illness -- externalizing	Child Behavior Checklist (CBCL)	parent/caregiver	ß-thalassaemia	dyad	Mazzone L, Battaglia L, Andreozzi F, Romeo M, Mazzone D. Emotional impact in -thalassaemia major children following cognitive-behavioural family therapy and quality of life of caregiving mothers. Clinical Practice and Epidemiology in Mental Health. 2009 2009;5:5.
Mental health	Child mental illness -- internalizing	Child Behavior Checklist (CBCL)	parent/caregiver	ß-thalassaemia	dyad	Mazzone L, Battaglia L, Andreozzi F, Romeo M, Mazzone D. Emotional impact in -thalassaemia major children following cognitive-behavioural family therapy and quality of life of caregiving mothers. Clinical Practice and Epidemiology in Mental Health. 2009 2009;5:5.
Mental health	Child mental illness -- internalizing	Child Depression Inventory (CDI)	child/adolescent	ß-thalassaemia	dyad	Mazzone L, Battaglia L, Andreozzi F, Romeo M, Mazzone D. Emotional impact in -thalassaemia major children following cognitive-behavioural family therapy and quality of life of caregiving mothers. Clinical Practice and Epidemiology in Mental Health. 2009 2009;5:5.
Mental health	Child mental illness -- internalizing	Multidimensional Anxiety Scale for Children (MASC)	child/adolescent	ß-thalassaemia	dyad	Mazzone L, Battaglia L, Andreozzi F, Romeo M, Mazzone D. Emotional impact in -thalassaemia major children following cognitive-behavioural family therapy and quality of life of caregiving mothers. Clinical Practice and Epidemiology in Mental Health. 2009 2009;5:5.
General health and QoL	Child general health status and quality of life	Frequency of Participation Questionnaire (FPQ)	parent/caregiver	cerebral palsy	child-patients	Mc Manus V, Corcoran P, Perry IJ. Participation in everyday activities and quality of life in pre-teenage children living with cerebral palsy in South West Ireland. BMC Pediatrics. 2008;8:50.
General health and QoL	Child general health status and quality of life	KIDSCREEN	parent/caregiver	cerebral palsy	child-patients	Mc Manus V, Corcoran P, Perry IJ. Participation in everyday activities and quality of life in pre-teenage children living with cerebral palsy in South West Ireland. BMC Pediatrics. 2008;8:50.
Physical health and functional status	Child physical activity	Frequency of Participation Questionnaire (FPQ)	parent/caregiver	cerebral palsy	child-patients	Mc Manus V, Corcoran P, Perry IJ. Participation in everyday activities and quality of life in pre-teenage children living with cerebral palsy in South West Ireland. BMC Pediatrics. 2008;8:50.
Social health and relationships	Child social interaction	Frequency of Participation Questionnaire (FPQ)	parent/caregiver	cerebral palsy	child-patients	Mc Manus V, Corcoran P, Perry IJ. Participation in everyday activities and quality of life in pre-teenage children living with cerebral palsy in South West Ireland. BMC Pediatrics. 2008;8:50.
Disease management & perceptions	Caregiver/child roles in disease management	Study specific: CAM Survey	child/adolescent	diabetes	child-patients	McCarty R, Weber W, Loots B, et al. Complementary and alternative medicine use and quality of life in pediatric diabetes. The Journal of Alternative and Complementary Medicine. 2010 2010;16(2):165-173.
General health and QoL	Child general health status and quality of life	Pediatric Quality of Life Inventory (Peds-QL)	child/adolescent	diabetes	child-patients	McCarty R, Weber W, Loots B, et al. Complementary and alternative medicine use and quality of life in pediatric diabetes. The Journal of Alternative and Complementary Medicine. 2010 2010;16(2):165-173.
General health and QoL	Child general health status and quality of life	Pediatric Quality of Life Inventory (Peds-QL)	parent/caregiver	diabetes	child-patients	McCarty R, Weber W, Loots B, et al. Complementary and alternative medicine use and quality of life in pediatric diabetes. The Journal of Alternative and Complementary Medicine. 2010 2010;16(2):165-173.
Disease management & perceptions	Caregiver perception of child vulnerability	Epilepsy questionnaire	parent/caregiver	epilepsy	child-patients	Mccusker CG, Kennedy PJ, Anderson J, Hicks EM, Hanrahan D. Adjustment in children with intractable epilepsy: importance of seizure duration and family factors. Developmental Medicine & Child Neurology. Oct 2002;44(10):681-687.
Disease management & perceptions	Caregiver/child roles in disease management	Epilepsy questionnaire	parent/caregiver	epilepsy	child-patients	Mccusker CG, Kennedy PJ, Anderson J, Hicks EM, Hanrahan D. Adjustment in children with intractable epilepsy: importance of seizure duration and family factors. Developmental Medicine & Child Neurology. Oct 2002;44(10):681-687.
Mental health	Child mental health	Child Behavior Checklist (CBCL)	parent/caregiver	epilepsy	child-patients	Mccusker CG, Kennedy PJ, Anderson J, Hicks EM, Hanrahan D. Adjustment in children with intractable epilepsy: importance of seizure duration and family factors. Developmental Medicine & Child Neurology. Oct 2002;44(10):681-687.
Mental health	Child mental illness -- externalizing	Child Behavior Checklist (CBCL)	parent/caregiver	epilepsy	child-patients	Mccusker CG, Kennedy PJ, Anderson J, Hicks EM, Hanrahan D. Adjustment in children with intractable epilepsy: importance of seizure duration and family factors. Developmental Medicine & Child Neurology. Oct 2002;44(10):681-687.
Mental health	Child mental illness -- internalizing	Child Behavior Checklist (CBCL)	parent/caregiver	epilepsy	child-patients	Mccusker CG, Kennedy PJ, Anderson J, Hicks EM, Hanrahan D. Adjustment in children with intractable epilepsy: importance of seizure duration and family factors. Developmental Medicine & Child Neurology. Oct 2002;44(10):681-687.
Social health and relationships	Family function and quality of family life	Family Relations Index (FRI)	parent/caregiver	epilepsy	child-patients	Mccusker CG, Kennedy PJ, Anderson J, Hicks EM, Hanrahan D. Adjustment in children with intractable epilepsy: importance of seizure duration and family factors. Developmental Medicine & Child Neurology. Oct 2002;44(10):681-687.
Disease management & perceptions	Caregiver/child roles in disease management	Study specific: demographic and general well-being questionnaire	parent/caregiver	type 1 diabetes	parent/caregiver	Mednick L, Cogen F, Henderson C, Rohrbeck CA, Kitessa D, Streisand R. Hope more, worry less: hope as a potential resilience factor in mothers of very young children with type 1 diabetes. Children's Health Care. 2007;36(4):385-396.
Disease management & perceptions	Treatment adherence	Study specific: demographic and general well-being questionnaire	parent/caregiver	type 1 diabetes	parent/caregiver	Mednick L, Cogen F, Henderson C, Rohrbeck CA, Kitessa D, Streisand R. Hope more, worry less: hope as a potential resilience factor in mothers of very young children with type 1 diabetes. Children's Health Care. 2007;36(4):385-396.
Mental health	Caregiver general mental health status	Hope Scale	parent/caregiver	type 1 diabetes	parent/caregiver	Mednick L, Cogen F, Henderson C, Rohrbeck CA, Kitessa D, Streisand R. Hope more, worry less: hope as a potential resilience factor in mothers of very young children with type 1 diabetes. Children's Health Care. 2007;36(4):385-396.
Mental health	Caregiver anxiety	State-Trait Anxiety Inventory (STAI)	parent/caregiver	type 1 diabetes	parent/caregiver	Mednick L, Cogen F, Henderson C, Rohrbeck CA, Kitessa D, Streisand R. Hope more, worry less: hope as a potential resilience factor in mothers of very young children with type 1 diabetes. Children's Health Care. 2007;36(4):385-396.
Disease management & perceptions	Caregiver/child roles in disease management	Study specific: Self-management assessment forms	parent/caregiver	type 1 diabetes	child-patients	Mercuri N, Caporale J, Moreno I, et al. Changes induced by recreational and educational activities in children with diabetes. Diabetes Spectrum. 2009;22(4):231-237.
Disease management & perceptions	Caregiver/child roles in disease management	Study specific: Self-management assessment forms	clinician	type 1 diabetes	child-patients	Mercuri N, Caporale J, Moreno I, et al. Changes induced by recreational and educational activities in children with diabetes. Diabetes Spectrum. 2009;22(4):231-237.
General health and QoL	Child general health status and quality of life	Study specific: camp registration forms re. general health, well-being, disease management	parent/caregiver	type 1 diabetes	child-patients	Mercuri N, Caporale J, Moreno I, et al. Changes induced by recreational and educational activities in children with diabetes. Diabetes Spectrum. 2009;22(4):231-237.
Physical health and functional status	Child physical activity	Study specific: camp registration forms re. general health, well-being, disease management	parent/caregiver	type 1 diabetes	child-patients	Mercuri N, Caporale J, Moreno I, et al. Changes induced by recreational and educational activities in children with diabetes. Diabetes Spectrum. 2009;22(4):231-237.
Mental health	Caregiver general mental health status	Beck Hopelessness Scale (BHS)	parent/caregiver	cystic fibrosis	parent/caregiver	Merelle ME, Huisman J, Alderden-Van Der Vecht A, et al. Early versus late diagnosis: psychological impact on parents of children with cystic fibrosis. Pediatrics. Feb 2003;111(2):346-350.
Mental health	Caregiver general mental health status	Ways of Coping Questionnaire (WAYS)	parent/caregiver	cystic fibrosis	parent/caregiver	Merelle ME, Huisman J, Alderden-Van Der Vecht A, et al. Early versus late diagnosis: psychological impact on parents of children with cystic fibrosis. Pediatrics. Feb 2003;111(2):346-350.
Mental health	Caregiver general mental health status	Toronto Alexithymia Scale-20 (TAS-20)	parent/caregiver	type 1 diabetes	entire family	Meunier J, Dorchy H, Luminet O. Does family cohesiveness and parental alexithymia predict glycaemic control in children and adolescents with diabetes? Diabetes & Metabolism. Nov 2008;34(5):473-481.
Social health and relationships	Family function and quality of family life	Family Adaptability and Cohesion Evaluation Scale (FACES)	parent/caregiver	type 1 diabetes	entire family	Meunier J, Dorchy H, Luminet O. Does family cohesiveness and parental alexithymia predict glycaemic control in children and adolescents with diabetes? Diabetes & Metabolism. Nov 2008;34(5):473-481.
General health and QoL	Child general health status and quality of life	Frequency of Participation Questionnaire (FPQ)	parent/caregiver	cerebral palsy	child-patients	Michelsen SI, Flachs EM, Uldall P, et al. Frequency of participation of 8-12-year-old children with cerebral palsy: a multi-centre cross-sectional European study. European Journal of Paediatric Neurology. Mar 2009;13(2):165-177.
General health and QoL	Child independence	Frequency of Participation Questionnaire (FPQ)	parent/caregiver	cerebral palsy	child-patients	Michelsen SI, Flachs EM, Uldall P, et al. Frequency of participation of 8-12-year-old children with cerebral palsy: a multi-centre cross-sectional European study. European Journal of Paediatric Neurology. Mar 2009;13(2):165-177.
Social health and relationships	Child social interaction	Frequency of Participation Questionnaire (FPQ)	parent/caregiver	cerebral palsy	child-patients	Michelsen SI, Flachs EM, Uldall P, et al. Frequency of participation of 8-12-year-old children with cerebral palsy: a multi-centre cross-sectional European study. European Journal of Paediatric Neurology. Mar 2009;13(2):165-177.
Disease management & perceptions	Caregiver perception of child vulnerability	Hypoglycemia Fear Survey (HFS)	parent/caregiver	type 1 diabetes	parent/caregiver	Mitchell S, Hilliard M, Mednick L, Henderson C, Cogen F, Streisand R. Stress among fathers of young children with type 1 diabetes. Families, Systems, & Health. 2009 2009;27(4):314-324.
Disease management & perceptions	Caregiver/child roles in disease management	Self-Efficacy for Diabetes Scale (SED)	parent/caregiver	type 1 diabetes	parent/caregiver	Mitchell S, Hilliard M, Mednick L, Henderson C, Cogen F, Streisand R. Stress among fathers of young children with type 1 diabetes. Families, Systems, & Health. 2009 2009;27(4):314-324.
Mental health	Child mental health	Eyberg Child Behavior Inventory (ECBI)	parent/caregiver	type 1 diabetes	parent/caregiver	Mitchell S, Hilliard M, Mednick L, Henderson C, Cogen F, Streisand R. Stress among fathers of young children with type 1 diabetes. Families, Systems, & Health. 2009 2009;27(4):314-324.
Mental health	Caregiver general mental health status	Hope Scale	parent/caregiver	type 1 diabetes	parent/caregiver	Mitchell S, Hilliard M, Mednick L, Henderson C, Cogen F, Streisand R. Stress among fathers of young children with type 1 diabetes. Families, Systems, & Health. 2009 2009;27(4):314-324.
Mental health	Caregiver anxiety	Hypoglycemia Fear Survey (HFS)	parent/caregiver	type 1 diabetes	parent/caregiver	Mitchell S, Hilliard M, Mednick L, Henderson C, Cogen F, Streisand R. Stress among fathers of young children with type 1 diabetes. Families, Systems, & Health. 2009 2009;27(4):314-324.
Mental health	Caregiver stress	Pediatric Inventory for Parents (PIP)	parent/caregiver	type 1 diabetes	parent/caregiver	Mitchell S, Hilliard M, Mednick L, Henderson C, Cogen F, Streisand R. Stress among fathers of young children with type 1 diabetes. Families, Systems, & Health. 2009 2009;27(4):314-324.
Mental health	Caregiver anxiety	State-Trait Anxiety Inventory (STAI)	parent/caregiver	type 1 diabetes	parent/caregiver	Mitchell S, Hilliard M, Mednick L, Henderson C, Cogen F, Streisand R. Stress among fathers of young children with type 1 diabetes. Families, Systems, & Health. 2009 2009;27(4):314-324.
Mental health	Caregiver stress	Family Stress Scale (FSS)	parent/caregiver	epilepsy	parent/caregiver	Modi AC. The impact of a new pediatric epilepsy diagnosis on parents: parenting stress and activity patterns. Epilepsy & Behavior. Jan 2009;14(1):237-242.
Mental health	Caregiver stress	Parenting Stress Index (PSI)	parent/caregiver	epilepsy	parent/caregiver	Modi AC. The impact of a new pediatric epilepsy diagnosis on parents: parenting stress and activity patterns. Epilepsy & Behavior. Jan 2009;14(1):237-242.
General health and QoL	Caregiver general health and quality of life	Study specific: Parental burden of sleep disturbance caused by child's night orthoses	parent/caregiver	cerebral palsy	dyad	Mol EM, Monbaliu E, Ven M, Vergote M, Prinzie P. The use of night orthoses in cerebral palsy treatment: sleep disturbance in children and parental burden or not? Research in Developmental Disabilities. Mar-Apr 2012;33(2):341-349.
Mental health	Caregiver general mental health status	Big Five Inventory (BFI)	parent/caregiver	cerebral palsy	dyad	Mol EM, Monbaliu E, Ven M, Vergote M, Prinzie P. The use of night orthoses in cerebral palsy treatment: sleep disturbance in children and parental burden or not? Research in Developmental Disabilities. Mar-Apr 2012;33(2):341-349.
Mental health	Caregiver self-efficacy	Parenting Stress Index (PSI)	parent/caregiver	cerebral palsy	dyad	Mol EM, Monbaliu E, Ven M, Vergote M, Prinzie P. The use of night orthoses in cerebral palsy treatment: sleep disturbance in children and parental burden or not? Research in Developmental Disabilities. Mar-Apr 2012;33(2):341-349.
Mental health	Caregiver stress	Study specific: Parental burden of sleep disturbance caused by child's night orthoses	parent/caregiver	cerebral palsy	dyad	Mol EM, Monbaliu E, Ven M, Vergote M, Prinzie P. The use of night orthoses in cerebral palsy treatment: sleep disturbance in children and parental burden or not? Research in Developmental Disabilities. Mar-Apr 2012;33(2):341-349.
Physical health and functional status	Child sleep problems	Sleep Disturbance Scale (SDSC)	parent/caregiver	cerebral palsy	dyad	Mol EM, Monbaliu E, Ven M, Vergote M, Prinzie P. The use of night orthoses in cerebral palsy treatment: sleep disturbance in children and parental burden or not? Research in Developmental Disabilities. Mar-Apr 2012;33(2):341-349.
Physical health and functional status	Caregiver sleep problems	Study specific: Parental burden of sleep disturbance caused by child's night orthoses	parent/caregiver	cerebral palsy	dyad	Mol EM, Monbaliu E, Ven M, Vergote M, Prinzie P. The use of night orthoses in cerebral palsy treatment: sleep disturbance in children and parental burden or not? Research in Developmental Disabilities. Mar-Apr 2012;33(2):341-349.
Disease management & perceptions	Treatment adherence	Self Care Inventory (SCI)	parent/caregiver	type 1 diabetes	dyad	Monaghan M, Horn IB, Alvarez V, Cogen FR, Streisand R. Authoritative parenting, parenting stress, and self-care in pre-adolescents with type 1 diabetes. Journal of Clinical Psychology in Medical Settings. September 2012;19(3):255-261.
Mental health	Caregiver stress	Pediatric Inventory for Parents (PIP)	parent/caregiver	type 1 diabetes	dyad	Monaghan M, Horn IB, Alvarez V, Cogen FR, Streisand R. Authoritative parenting, parenting stress, and self-care in pre-adolescents with type 1 diabetes. Journal of Clinical Psychology in Medical Settings. September 2012;19(3):255-261.
Social health and relationships	Family function and quality of family life	Parenting Styles and Dimensions Questionnaire (PSDQ)	parent/caregiver	type 1 diabetes	dyad	Monaghan M, Horn IB, Alvarez V, Cogen FR, Streisand R. Authoritative parenting, parenting stress, and self-care in pre-adolescents with type 1 diabetes. Journal of Clinical Psychology in Medical Settings. September 2012;19(3):255-261.
General health and QoL	Child general health status and quality of life	Pediatric Quality of Life Inventory (Peds-QL)	child/adolescent	cerebral palsy	child-patients	Moore LJS, Allegrante JP, Palma M, Lewin J, Carlson MG. Assessment of quality of life needs of children with mild hemiplegic cerebral palsy. Children's Health Care. April 2010;39(2):157-171.
Disease management & perceptions	Caregiver perception of child vulnerability	Functional Independence Measure (FIM)	parent/caregiver	epilepsy, neuromuscular disease	dyad	Moore MH, Mah JK, Trute B. Family-centred care and health-related quality of life of patients in paediatric neurosciences. Child: Care, Health & Development. Jul 2009;35(4):454-461.
Disease management & perceptions	Child/caregiver/family satisfaction with care	Measure of Processes of Care (MPOC)	parent/caregiver	epilepsy, neuromuscular disease	dyad	Moore MH, Mah JK, Trute B. Family-centred care and health-related quality of life of patients in paediatric neurosciences. Child: Care, Health & Development. Jul 2009;35(4):454-461.
General health and QoL	Child general health status and quality of life	Functional Independence Measure (FIM)	parent/caregiver	epilepsy, neuromuscular disease	dyad	Moore MH, Mah JK, Trute B. Family-centred care and health-related quality of life of patients in paediatric neurosciences. Child: Care, Health & Development. Jul 2009;35(4):454-461.
General health and QoL	Child general health status and quality of life	Pediatric Quality of Life Inventory (Peds-QL)	parent/caregiver	epilepsy, neuromuscular disease	dyad	Moore MH, Mah JK, Trute B. Family-centred care and health-related quality of life of patients in paediatric neurosciences. Child: Care, Health & Development. Jul 2009;35(4):454-461.
Physical health and functional status	Child gross motor function	Gross Motor Function Classification System (GMFCS)	parent/caregiver	cerebral palsy	child-patients	Morris C, Kurinczuk JJ, Fitzpatrick R, Rosenbaum PL. Who best to make the assessment? Professionals' and families' classifications of gross motor function in cerebral palsy are highly consistent. Archives of Disease in Childhood. 2006;91(8):675-679.
Disease management & perceptions	Caregiver/child roles in disease management	Health Utilities Index (HUI)	parent/caregiver	diabetes, cystic fibrosis, cerebral palsy, neurological disorders	child-patients	Morrow AM, Hayen A, Quine S, Scheinberg A, Craig JC. A comparison of doctors', parents' and children's reports of health states and health-related quality of life in children with chronic conditions. Child: Care, Health & Development. Mar 2012;38(2):186-195.
Disease management & perceptions	Caregiver/child roles in disease management	Health Utilities Index (HUI)	clinician	diabetes, cystic fibrosis, cerebral palsy, neurological disorders	child-patients	Morrow AM, Hayen A, Quine S, Scheinberg A, Craig JC. A comparison of doctors', parents' and children's reports of health states and health-related quality of life in children with chronic conditions. Child: Care, Health & Development. Mar 2012;38(2):186-195.
Disease management & perceptions	Caregiver/child roles in disease management	Health Utilities Index (HUI)	child/adolescent	diabetes, cystic fibrosis, cerebral palsy, neurological disorders	child-patients	Morrow AM, Hayen A, Quine S, Scheinberg A, Craig JC. A comparison of doctors', parents' and children's reports of health states and health-related quality of life in children with chronic conditions. Child: Care, Health & Development. Mar 2012;38(2):186-195.
General health and QoL	Child general health status and quality of life	Health Utilities Index (HUI)	clinician	diabetes, cystic fibrosis, cerebral palsy, neurological disorders	child-patients	Morrow AM, Hayen A, Quine S, Scheinberg A, Craig JC. A comparison of doctors', parents' and children's reports of health states and health-related quality of life in children with chronic conditions. Child: Care, Health & Development. Mar 2012;38(2):186-195.
General health and QoL	Child general health status and quality of life	Health Utilities Index (HUI)	parent/caregiver	diabetes, cystic fibrosis, cerebral palsy, neurological disorders	child-patients	Morrow AM, Hayen A, Quine S, Scheinberg A, Craig JC. A comparison of doctors', parents' and children's reports of health states and health-related quality of life in children with chronic conditions. Child: Care, Health & Development. Mar 2012;38(2):186-195.
General health and QoL	Child general health status and quality of life	Health Utilities Index (HUI)	child/adolescent	diabetes, cystic fibrosis, cerebral palsy, neurological disorders	child-patients	Morrow AM, Hayen A, Quine S, Scheinberg A, Craig JC. A comparison of doctors', parents' and children's reports of health states and health-related quality of life in children with chronic conditions. Child: Care, Health & Development. Mar 2012;38(2):186-195.
Mental health	Child mental health	Health Utilities Index (HUI)	clinician	diabetes, cystic fibrosis, cerebral palsy, neurological disorders	child-patients	Morrow AM, Hayen A, Quine S, Scheinberg A, Craig JC. A comparison of doctors', parents' and children's reports of health states and health-related quality of life in children with chronic conditions. Child: Care, Health & Development. Mar 2012;38(2):186-195.
Mental health	Child mental health	Health Utilities Index (HUI)	parent/caregiver	diabetes, cystic fibrosis, cerebral palsy, neurological disorders	child-patients	Morrow AM, Hayen A, Quine S, Scheinberg A, Craig JC. A comparison of doctors', parents' and children's reports of health states and health-related quality of life in children with chronic conditions. Child: Care, Health & Development. Mar 2012;38(2):186-195.
Mental health	Child mental health	Health Utilities Index (HUI)	child/adolescent	diabetes, cystic fibrosis, cerebral palsy, neurological disorders	child-patients	Morrow AM, Hayen A, Quine S, Scheinberg A, Craig JC. A comparison of doctors', parents' and children's reports of health states and health-related quality of life in children with chronic conditions. Child: Care, Health & Development. Mar 2012;38(2):186-195.
Physical health and functional status	Child cognitive function	Health Utilities Index (HUI)	clinician	diabetes, cystic fibrosis, cerebral palsy, neurological disorders	child-patients	Morrow AM, Hayen A, Quine S, Scheinberg A, Craig JC. A comparison of doctors', parents' and children's reports of health states and health-related quality of life in children with chronic conditions. Child: Care, Health & Development. Mar 2012;38(2):186-195.
Physical health and functional status	Child cognitive function	Health Utilities Index (HUI)	parent/caregiver	diabetes, cystic fibrosis, cerebral palsy, neurological disorders	child-patients	Morrow AM, Hayen A, Quine S, Scheinberg A, Craig JC. A comparison of doctors', parents' and children's reports of health states and health-related quality of life in children with chronic conditions. Child: Care, Health & Development. Mar 2012;38(2):186-195.
Physical health and functional status	Child cognitive function	Health Utilities Index (HUI)	child/adolescent	diabetes, cystic fibrosis, cerebral palsy, neurological disorders	child-patients	Morrow AM, Hayen A, Quine S, Scheinberg A, Craig JC. A comparison of doctors', parents' and children's reports of health states and health-related quality of life in children with chronic conditions. Child: Care, Health & Development. Mar 2012;38(2):186-195.
Disease management & perceptions	Child perceptions of disease severity	Diabetes Quality of Life for Youth Scale (DQOLY)	child/adolescent	type 1 diabetes	child-patients	Mortensen HB, Hvidore Study Group On Childhood D. Findings from the Hvidore Study Group on Childhood Diabetes: metabolic control and quality of life. Hormone Research. 2002;57 Suppl 1:117-120.
General health and QoL	Child general health status and quality of life	Diabetes Quality of Life for Youth Scale (DQOLY)	child/adolescent	type 1 diabetes	child-patients	Mortensen HB, Hvidore Study Group On Childhood D. Findings from the Hvidore Study Group on Childhood Diabetes: metabolic control and quality of life. Hormone Research. 2002;57 Suppl 1:117-120.
Social health and relationships	Family function and quality of family life	Study specific: 5-item measure of family burden of diabetes	clinician	type 1 diabetes	child-patients	Mortensen HB, Hvidore Study Group On Childhood D. Findings from the Hvidore Study Group on Childhood Diabetes: metabolic control and quality of life. Hormone Research. 2002;57 Suppl 1:117-120.
Social health and relationships	Family function and quality of family life	Study specific: 5-item measure of family burden of diabetes	parent/caregiver	type 1 diabetes	child-patients	Mortensen HB, Hvidore Study Group On Childhood D. Findings from the Hvidore Study Group on Childhood Diabetes: metabolic control and quality of life. Hormone Research. 2002;57 Suppl 1:117-120.
Mental health	Child mental health	Child Behavior Checklist (CBCL)	parent/caregiver	Down syndrome	dyad	Most DE, Fidler DJ, Laforce-Booth C, Kelly J. Stress trajectories in mothers of young children with Down syndrome. Journal of Intellectual Disability Research. 2006 2006;50(7):501-514.
Mental health	Child mental illness -- externalizing	Child Behavior Checklist (CBCL)	parent/caregiver	Down syndrome	dyad	Most DE, Fidler DJ, Laforce-Booth C, Kelly J. Stress trajectories in mothers of young children with Down syndrome. Journal of Intellectual Disability Research. 2006 2006;50(7):501-514.
Mental health	Child mental illness -- internalizing	Child Behavior Checklist (CBCL)	parent/caregiver	Down syndrome	dyad	Most DE, Fidler DJ, Laforce-Booth C, Kelly J. Stress trajectories in mothers of young children with Down syndrome. Journal of Intellectual Disability Research. 2006 2006;50(7):501-514.
Mental health	Child mental health	Infant Temperament Questionnaire (ITQ)	parent/caregiver	Down syndrome	dyad	Most DE, Fidler DJ, Laforce-Booth C, Kelly J. Stress trajectories in mothers of young children with Down syndrome. Journal of Intellectual Disability Research. 2006 2006;50(7):501-514.
Mental health	Caregiver stress	Parenting Stress Index (PSI)	parent/caregiver	Down syndrome	dyad	Most DE, Fidler DJ, Laforce-Booth C, Kelly J. Stress trajectories in mothers of young children with Down syndrome. Journal of Intellectual Disability Research. 2006 2006;50(7):501-514.
Physical health and functional status	Child cognitive function	MacArthur Communicative Development Inventory (CDI)	parent/caregiver	Down syndrome	dyad	Most DE, Fidler DJ, Laforce-Booth C, Kelly J. Stress trajectories in mothers of young children with Down syndrome. Journal of Intellectual Disability Research. 2006 2006;50(7):501-514.
Physical health and functional status	Child feeding problems	Study specific: GI/nutritional problems questionnaire	parent/caregiver	Rett syndrome	child-patients	Motil KJ, Caeg E, Barrish JO, et al. Gastrointestinal and nutritional problems occur frequently throughout life in girls and women with rett syndrome. Journal of Pediatric Gastroenterology and Nutrition. September 2012;55(3):292-298.
Disease management & perceptions	Caregiver/child roles in disease management	Study specific: CSII Diabetes Self-Care Proxy Measure	parent/caregiver	diabetes	child-patients	Muller-Godeffroy E, Treichel S, Wagner VM, German Working Group For Paediatric Pump T. Investigation of quality of life and family burden issues during insulin pump therapy in children with Type 1 diabetes mellitus--a large-scale multicentre pilot study. Diabetic Medicine. May 2009;26(5):493-501.
Disease management & perceptions	Caregiver/child roles in disease management	Hypoglycemia Fear Survey (HFS)	parent/caregiver	diabetes	child-patients	Muller-Godeffroy E, Treichel S, Wagner VM, German Working Group For Paediatric Pump T. Investigation of quality of life and family burden issues during insulin pump therapy in children with Type 1 diabetes mellitus--a large-scale multicentre pilot study. Diabetic Medicine. May 2009;26(5):493-501.
General health and QoL	Child general health status and quality of life	KIDSCREEN	child/adolescent	diabetes	child-patients	Muller-Godeffroy E, Treichel S, Wagner VM, German Working Group For Paediatric Pump T. Investigation of quality of life and family burden issues during insulin pump therapy in children with Type 1 diabetes mellitus--a large-scale multicentre pilot study. Diabetic Medicine. May 2009;26(5):493-501.
General health and QoL	Child general health status and quality of life	KINDL	child/adolescent	diabetes	child-patients	Muller-Godeffroy E, Treichel S, Wagner VM, German Working Group For Paediatric Pump T. Investigation of quality of life and family burden issues during insulin pump therapy in children with Type 1 diabetes mellitus--a large-scale multicentre pilot study. Diabetic Medicine. May 2009;26(5):493-501.
General health and QoL	Child general health status and quality of life	KINDL	parent/caregiver	diabetes	child-patients	Muller-Godeffroy E, Treichel S, Wagner VM, German Working Group For Paediatric Pump T. Investigation of quality of life and family burden issues during insulin pump therapy in children with Type 1 diabetes mellitus--a large-scale multicentre pilot study. Diabetic Medicine. May 2009;26(5):493-501.
Physical health and functional status	Child feeding problems	Behavioral Pediatric Feeding Assessment Scale (BPFAS)	parent/caregiver	diabetes	child-patients	Muller-Godeffroy E, Treichel S, Wagner VM, German Working Group For Paediatric Pump T. Investigation of quality of life and family burden issues during insulin pump therapy in children with Type 1 diabetes mellitus--a large-scale multicentre pilot study. Diabetic Medicine. May 2009;26(5):493-501.
Social health and relationships	Family function and quality of family life	Diabetes Family Conflict Scale (DFCS)	child/adolescent	diabetes	child-patients	Muller-Godeffroy E, Treichel S, Wagner VM, German Working Group For Paediatric Pump T. Investigation of quality of life and family burden issues during insulin pump therapy in children with Type 1 diabetes mellitus--a large-scale multicentre pilot study. Diabetic Medicine. May 2009;26(5):493-501.
Social health and relationships	Family function and quality of family life	Diabetes Family Conflict Scale (DFCS)	parent/caregiver	diabetes	child-patients	Muller-Godeffroy E, Treichel S, Wagner VM, German Working Group For Paediatric Pump T. Investigation of quality of life and family burden issues during insulin pump therapy in children with Type 1 diabetes mellitus--a large-scale multicentre pilot study. Diabetic Medicine. May 2009;26(5):493-501.
Social health and relationships	Family function and quality of family life	Hypoglycemia Fear Survey (HFS)	parent/caregiver	diabetes	child-patients	Muller-Godeffroy E, Treichel S, Wagner VM, German Working Group For Paediatric Pump T. Investigation of quality of life and family burden issues during insulin pump therapy in children with Type 1 diabetes mellitus--a large-scale multicentre pilot study. Diabetic Medicine. May 2009;26(5):493-501.
Social health and relationships	Family function and quality of family life	Overall Diabetes Burden Scale	parent/caregiver	diabetes	child-patients	Muller-Godeffroy E, Treichel S, Wagner VM, German Working Group For Paediatric Pump T. Investigation of quality of life and family burden issues during insulin pump therapy in children with Type 1 diabetes mellitus--a large-scale multicentre pilot study. Diabetic Medicine. May 2009;26(5):493-501.
Social health and relationships	Family function and quality of family life	Pediatric Inventory for Parents (PIP)	parent/caregiver	diabetes	child-patients	Muller-Godeffroy E, Treichel S, Wagner VM, German Working Group For Paediatric Pump T. Investigation of quality of life and family burden issues during insulin pump therapy in children with Type 1 diabetes mellitus--a large-scale multicentre pilot study. Diabetic Medicine. May 2009;26(5):493-501.
Disease management & perceptions	Caregiver perception of child vulnerability	Child Vulnerability Scale (CVS)	parent/caregiver	type 1 diabetes	dyad	Mullins LL, Fuemmeler BF, Hoff A, Chaney JM, Van Pelt J, Ewing CA. The relationship of parental overprotection and perceived child vulnerability to depressive symptomotology in children with type 1 diabetes mellitus: the moderating influence of parenting stress. Children's Health Care. 2004 Winter 2004;33(1):21-34.
Disease management & perceptions	Caregiver perception of child vulnerability	Parent Protection Scale (PPS)	parent/caregiver	type 1 diabetes	dyad	Mullins LL, Fuemmeler BF, Hoff A, Chaney JM, Van Pelt J, Ewing CA. The relationship of parental overprotection and perceived child vulnerability to depressive symptomotology in children with type 1 diabetes mellitus: the moderating influence of parenting stress. Children's Health Care. 2004 Winter 2004;33(1):21-34.
Mental health	Child mental illness -- internalizing	Child Depression Inventory (CDI)	child/adolescent	type 1 diabetes	dyad	Mullins LL, Fuemmeler BF, Hoff A, Chaney JM, Van Pelt J, Ewing CA. The relationship of parental overprotection and perceived child vulnerability to depressive symptomotology in children with type 1 diabetes mellitus: the moderating influence of parenting stress. Children's Health Care. 2004 Winter 2004;33(1):21-34.
Mental health	Caregiver general mental health status	Parent Protection Scale (PPS)	parent/caregiver	type 1 diabetes	dyad	Mullins LL, Fuemmeler BF, Hoff A, Chaney JM, Van Pelt J, Ewing CA. The relationship of parental overprotection and perceived child vulnerability to depressive symptomotology in children with type 1 diabetes mellitus: the moderating influence of parenting stress. Children's Health Care. 2004 Winter 2004;33(1):21-34.
Mental health	Caregiver stress	Parenting Stress Index (PSI)	parent/caregiver	type 1 diabetes	dyad	Mullins LL, Fuemmeler BF, Hoff A, Chaney JM, Van Pelt J, Ewing CA. The relationship of parental overprotection and perceived child vulnerability to depressive symptomotology in children with type 1 diabetes mellitus: the moderating influence of parenting stress. Children's Health Care. 2004 Winter 2004;33(1):21-34.
Disease management & perceptions	Caregiver/child roles in disease management	Wee-FIM (function independence measure for children)	parent/caregiver	Down syndrome, Rett syndrome	sibling	Mulroy S, Robertson L, Aiberti K, Leonard H, Bower C. The impact of having a sibling with an intellectual disability: Parental perspectives in two disorders. Journal of Intellectual Disability Research. March 2008;52(3):216-229.
General health and QoL	Child general health status and quality of life	Study specific: impact of child's disease on family (included a version of the WeeFIM)	parent/caregiver	Down syndrome, Rett syndrome	sibling	Mulroy S, Robertson L, Aiberti K, Leonard H, Bower C. The impact of having a sibling with an intellectual disability: Parental perspectives in two disorders. Journal of Intellectual Disability Research. March 2008;52(3):216-229.
General health and QoL	Child general health status and quality of life	Wee-FIM (function independence measure for children)	parent/caregiver	Down syndrome, Rett syndrome	sibling	Mulroy S, Robertson L, Aiberti K, Leonard H, Bower C. The impact of having a sibling with an intellectual disability: Parental perspectives in two disorders. Journal of Intellectual Disability Research. March 2008;52(3):216-229.
Physical health and functional status	Child cognitive function	Study specific: impact of child's disease on family (included a version of the WeeFIM)	parent/caregiver	Down syndrome, Rett syndrome	sibling	Mulroy S, Robertson L, Aiberti K, Leonard H, Bower C. The impact of having a sibling with an intellectual disability: Parental perspectives in two disorders. Journal of Intellectual Disability Research. March 2008;52(3):216-229.
Social health and relationships	Family function and quality of family life	Study specific: impact of child's disease on family	parent/caregiver	Down syndrome, Rett syndrome	sibling	Mulroy S, Robertson L, Aiberti K, Leonard H, Bower C. The impact of having a sibling with an intellectual disability: Parental perspectives in two disorders. Journal of Intellectual Disability Research. March 2008;52(3):216-229.
Social health and relationships	Child social interaction	Wee-FIM (function independence measure for children)	parent/caregiver	Down syndrome, Rett syndrome	sibling	Mulroy S, Robertson L, Aiberti K, Leonard H, Bower C. The impact of having a sibling with an intellectual disability: Parental perspectives in two disorders. Journal of Intellectual Disability Research. March 2008;52(3):216-229.
Disease management & perceptions	Caregiver/child roles in disease management	Diabetes Family Responsibility Questionnaire (DFRQ)	child/adolescent	diabetes	child-patients	Murphy HR, Wadham C, Rayman G, Skinner TC. Approaches to integrating paediatric diabetes care and structured education: experiences from the Families, Adolescents, and Children's Teamwork Study (FACTS). Diabetic Medicine. Nov 2007;24(11):1261-1268.
Disease management & perceptions	Caregiver/child roles in disease management	Diabetes Family Responsibility Questionnaire (DFRQ)	parent/caregiver	diabetes	child-patients	Murphy HR, Wadham C, Rayman G, Skinner TC. Approaches to integrating paediatric diabetes care and structured education: experiences from the Families, Adolescents, and Children's Teamwork Study (FACTS). Diabetic Medicine. Nov 2007;24(11):1261-1268.
General health and QoL	Child general health status and quality of life	Pediatric Quality of Life Inventory (Peds-QL)	child/adolescent	diabetes	child-patients	Murphy HR, Wadham C, Rayman G, Skinner TC. Approaches to integrating paediatric diabetes care and structured education: experiences from the Families, Adolescents, and Children's Teamwork Study (FACTS). Diabetic Medicine. Nov 2007;24(11):1261-1268.
General health and QoL	Child general health status and quality of life	Pediatric Quality of Life Inventory (Peds-QL)	parent/caregiver	diabetes	child-patients	Murphy HR, Wadham C, Rayman G, Skinner TC. Approaches to integrating paediatric diabetes care and structured education: experiences from the Families, Adolescents, and Children's Teamwork Study (FACTS). Diabetic Medicine. Nov 2007;24(11):1261-1268.
Mental health	Child mental health	Problem Areas in Diabetes (PAID)	child/adolescent	diabetes	child-patients	Murphy HR, Wadham C, Rayman G, Skinner TC. Approaches to integrating paediatric diabetes care and structured education: experiences from the Families, Adolescents, and Children's Teamwork Study (FACTS). Diabetic Medicine. Nov 2007;24(11):1261-1268.
Mental health	Child mental health	Problem Areas in Diabetes (PAID)	parent/caregiver	diabetes	child-patients	Murphy HR, Wadham C, Rayman G, Skinner TC. Approaches to integrating paediatric diabetes care and structured education: experiences from the Families, Adolescents, and Children's Teamwork Study (FACTS). Diabetic Medicine. Nov 2007;24(11):1261-1268.
Social health and relationships	Child social support	Problem Areas in Diabetes (PAID)	child/adolescent	diabetes	child-patients	Murphy HR, Wadham C, Rayman G, Skinner TC. Approaches to integrating paediatric diabetes care and structured education: experiences from the Families, Adolescents, and Children's Teamwork Study (FACTS). Diabetic Medicine. Nov 2007;24(11):1261-1268.
Social health and relationships	Child social support	Problem Areas in Diabetes (PAID)	parent/caregiver	diabetes	child-patients	Murphy HR, Wadham C, Rayman G, Skinner TC. Approaches to integrating paediatric diabetes care and structured education: experiences from the Families, Adolescents, and Children's Teamwork Study (FACTS). Diabetic Medicine. Nov 2007;24(11):1261-1268.
General health and QoL	Child general health status and quality of life	Pediatric Quality of Life Inventory (Peds-QL)	parent/caregiver	cerebral palsy	entire family	Murphy N, Caplin DA, Christian BJ, Luther BL, Holobkov R, Young PC. The Function of Parents and Their Children With Cerebral Palsy. PM and R. February 2011;3(2):98-104.
General health and QoL	Caregiver general health and quality of life	Short Form 36 Health Survey (SF-36)	parent/caregiver	cerebral palsy	entire family	Murphy N, Caplin DA, Christian BJ, Luther BL, Holobkov R, Young PC. The Function of Parents and Their Children With Cerebral Palsy. PM and R. February 2011;3(2):98-104.
Mental health	Caregiver stress	Parenting Stress Index (PSI)	parent/caregiver	cerebral palsy	entire family	Murphy N, Caplin DA, Christian BJ, Luther BL, Holobkov R, Young PC. The Function of Parents and Their Children With Cerebral Palsy. PM and R. February 2011;3(2):98-104.
Mental health	Caregiver self-efficacy	Self-Efficacy for Parenting Tasks Index (SEPTI)	parent/caregiver	cerebral palsy	entire family	Murphy N, Caplin DA, Christian BJ, Luther BL, Holobkov R, Young PC. The Function of Parents and Their Children With Cerebral Palsy. PM and R. February 2011;3(2):98-104.
Physical health and functional status	Child gross motor function	Gross Motor Function Classification System (GMFCS)	parent/caregiver	cerebral palsy	entire family	Murphy N, Caplin DA, Christian BJ, Luther BL, Holobkov R, Young PC. The Function of Parents and Their Children With Cerebral Palsy. PM and R. February 2011;3(2):98-104.
Social health and relationships	Family function and quality of family life	Family Environment Scale (FES)	parent/caregiver	cerebral palsy	entire family	Murphy N, Caplin DA, Christian BJ, Luther BL, Holobkov R, Young PC. The Function of Parents and Their Children With Cerebral Palsy. PM and R. February 2011;3(2):98-104.
Mental health	Child mental health	Child Behavior Checklist (CBCL)	parent/caregiver	Down syndrome, cerebral palsy	dyad	Nachshen JS, Garcin N, Minnes P. Problem behavior in children with intellectual disabilities: parenting stress, empowerment and school services. Mental Health Aspects of Developmental Disabilities. 2005;8(4):105-114.
Mental health	Child mental illness -- externalizing	Child Behavior Checklist (CBCL)	parent/caregiver	Down syndrome, cerebral palsy	dyad	Nachshen JS, Garcin N, Minnes P. Problem behavior in children with intellectual disabilities: parenting stress, empowerment and school services. Mental Health Aspects of Developmental Disabilities. 2005;8(4):105-114.
Mental health	Child mental illness -- internalizing	Child Behavior Checklist (CBCL)	parent/caregiver	Down syndrome, cerebral palsy	dyad	Nachshen JS, Garcin N, Minnes P. Problem behavior in children with intellectual disabilities: parenting stress, empowerment and school services. Mental Health Aspects of Developmental Disabilities. 2005;8(4):105-114.
Mental health	Caregiver stress	Parenting Stress Index (PSI)	parent/caregiver	Down syndrome, cerebral palsy	dyad	Nachshen JS, Garcin N, Minnes P. Problem behavior in children with intellectual disabilities: parenting stress, empowerment and school services. Mental Health Aspects of Developmental Disabilities. 2005;8(4):105-114.
Social health and relationships	Family function and quality of family life	Family Empowerment Scale (FES)	parent/caregiver	Down syndrome, cerebral palsy	dyad	Nachshen JS, Garcin N, Minnes P. Problem behavior in children with intellectual disabilities: parenting stress, empowerment and school services. Mental Health Aspects of Developmental Disabilities. 2005;8(4):105-114.
Social health and relationships	Family function and quality of family life	Family Member Well-Being Index (FMWB)	parent/caregiver	Down syndrome, cerebral palsy	dyad	Nachshen JS, Garcin N, Minnes P. Problem behavior in children with intellectual disabilities: parenting stress, empowerment and school services. Mental Health Aspects of Developmental Disabilities. 2005;8(4):105-114.
Social health and relationships	Child scholastic achievement	Family-Centered Elementary School Practices Scale (FCESPS)	parent/caregiver	Down syndrome, cerebral palsy	dyad	Nachshen JS, Garcin N, Minnes P. Problem behavior in children with intellectual disabilities: parenting stress, empowerment and school services. Mental Health Aspects of Developmental Disabilities. 2005;8(4):105-114.
Social health and relationships	Family function and quality of family life	Family-Centered Elementary School Practices Scale (FCESPS)	parent/caregiver	Down syndrome, cerebral palsy	dyad	Nachshen JS, Garcin N, Minnes P. Problem behavior in children with intellectual disabilities: parenting stress, empowerment and school services. Mental Health Aspects of Developmental Disabilities. 2005;8(4):105-114.
Social health and relationships	Family social support	Social Support Index (SSI)	parent/caregiver	Down syndrome, cerebral palsy	dyad	Nachshen JS, Garcin N, Minnes P. Problem behavior in children with intellectual disabilities: parenting stress, empowerment and school services. Mental Health Aspects of Developmental Disabilities. 2005;8(4):105-114.
[truncated: 510 more rows]
