# Supplementary material for: Scoping review of patient- and family-oriented outcomes and measures for chronic pediatric disease
Source: BMC Pediatr. 2015 Feb 13;15:7. doi: 10.1186/s12887-015-0323-x (PMC4334411; doi:10.1186/s12887-015-0323-x)
Supplement: Additional file 2: — Outcomes by Included Reports and by Disease Category. [file 12887_2015_323_MOESM2_ESM.xlsx]

## Sheet: Sheet1
Additional File 2: Outcomes by Included Reports and by Disease Category
			# (% of 304) included reports describing measurement of construct	Cerebral Palsy	Cystic Fibrosis	Diabetes	Down Syndrome	Epilepsy	Hemoglobin-opathies	Other diseases
				(69 reports)*	(19 reports)*	(107 reports)*	(26 reports)*	(54 reports)*	(28 reports)*	(34 reports)*
	General health status and quality of life (3 constructs)
		child general health status & QoL	143 (47)	33	9	45	4	33	16	14
		caregiver general health status & QoL	27 (9)	9	5	5	2	3	6	5
		child independence	9 (3)	4	0	2	0	3	0	1
	Physical health and functional status (11 constructs)
		child cognitive function	19 (6)	5	1	5	4	8	0	3
		child gross motor function	14 (5)	11	0	1	2	2	1	3
		child physical activity	14 (5)	6	0	3	1	3	2	2
		child pain	6 (2)	4	0	1	0	1	1	1
		child sleep problems	6 (2)	2	0	1	1	0	0	2
		child feeding problems	5 (2)	0	0	4	0	0	0	1
		caregiver somatization	4 (1)	0	1	2	0	0	0	1
		caregiver sleep problems	4 (1)	1	0	1	1	0	0	1
		caregiver cognitive function	1 (0.3)	0	0	1	1	0	0	0
		child somatization	1 (0.3)	0	0	0	0	1	0	0
		child injuries	1 (0.3)	0	0	0	0	0	1	0
	Social health/relationships (10 constructs)
		family function and quality of family life	94 (31)	19	5	41	15	15	8	11
		child social interaction	41 (13)	17	1	7	7	14	1	7
		child social support	21 (7)	2	1	13	1	1	3	0
		family social support	17 (6)	4	1	2	3	6	1	3
		family stressful life events	16 (5)	3	1	5	3	4	0	4
		family financial impact	16 (5)	7	0	2	3	0	2	3
		caregiver marital relationship	15 (5)	2	1	10	2	1	0	2
		child scholastic achievement	14 (5)	5	0	4	3	3	0	1
		caregiver social support	13 (4)	3	0	6	0	1	1	3
		caregiver social isolation	6 (2)	2	0	4	0	1	0	0
	Mental health (10 constructs)
		child mental health	98 (32)	23	3	28	12	27	11	12
		child mental illness -- internalizing	73 (24)	11	1	25	8	17	10	11
		caregiver stress	70 (23)	21	3	21	12	8	7	10
		caregiver general mental health status	64 (21)	17	2	27	8	4	6	10
		child mental illness -- externalizing	49 (16)	14	0	7	9	12	8	10
		caregiver depression	47 (15)	6	4	23	7	7	2	5
		caregiver anxiety	31 (10)	5	2	15	4	3	1	5
		caregiver self-efficacy	12 (4)	6	0	2	0	4	0	1
		caregiver stressful life event	6 (2)	1	1	4	0	0	0	2
		child stressful life event	4 (1)	2	1	1	0	0	1	0
	Disease management & perceptions (9 constructs)
		caregiver/child roles in disease management	68 (22)	12	2	42	1	7	5	3
		caregiver perception of child vulnerability	29 (10)	2	2	11	0	10	1	6
		treatment adherence	28 (9)	0	1	25	0	0	1	1
		child/caregiver/family satisfaction with care	24 (8)	5	0	9	2	5	3	3
		child perception of disease severity	21 (7)	0	0	14	0	3	1	3
		caregiver perceived effect of intervention	8 (3)	1	0	1	0	4	1	2
		child health care utilization	2 (1)	0	0	0	0	0	1	1
		child perceived effect of intervention	1 (0.3)	0	0	0	0	0	1	0
		family health care utilization	1 (0.3)	0	0	0	0	0	1	0
	*Disease-specific results are reported with the diseases from the 32 articles describing multiple, eligible diseases incorporated into their respective, single-disease categories
