# Supplementary material for: Scoping review of patient- and family-oriented outcomes and measures for chronic pediatric disease
Source: BMC Pediatr. 2015 Feb 13;15:7. doi: 10.1186/s12887-015-0323-x (PMC4334411; doi:10.1186/s12887-015-0323-x)
Supplement: Additional file 3: — ‘Top-three’ measures for top-ten most frequently measured constructs. [file 12887_2015_323_MOESM3_ESM.xlsx]

## Sheet: Measures
Additional file 3: ‘Top-three’ measures for top-ten most frequently measured constructs
	10 most frequently reported outcomes (# articles)	Domain	Individual measures identified per outcome	3 most frequently used measures per outcome (# articles where ≥3)	Respondents (# articles)
1	child general health status and quality of life (143 articles)	General health status and quality of life	74	Pediatric Quality of Life Inventory (PEDS-QL) (44)	Child-parent dyad (24)
					Parent/caregiver (12)
					Child/adolescent (7)
					Respondent(s) unspecified (1)
				Child Health Questionnaire (CHQ) (20)	Parent/caregiver (14)
					Child-parent dyad (3)
					Child/adolescent (3)
				Diabetes Quality of Life for Youth (DQoL) (9)	Child/adolescent (9)
2	child mental health (98 articles)	Mental health	69	Child Behaviour Checklist (CBCL) (29)	Parent/caregiver (26)
					Parent-teacher dyad (2)
					Teacher (1)
				Strengths and Difficulties Questionnaire (SDQ) (13)	Parent/caregiver (10)
					Child-parent dyad (3)
				Behavioural Assessment System for Children (BASC) (5)	Child-parent dyad (3)
					Parent/caregiver (2)
3	family function and quality of family life (94 articles)	Social health and relationships	70	Family APGAR (Adaptation, Partnership, Growth, Affection, Resolve) (8)	Parent/caregiver (7)
					Child-parent dyad (1)
				Diabetes Family Conflict Scale (DFCS) (7)	Child-parent dyad (5)
					Parent/caregiver (1)
					Child/adolescent (1)
				Family Environment Scale (FES) (7)	Parent/caregiver (5)
					Child-parent dyad (1)
					Child/adolescent (1)
4	child mental illness -- internalizing (73 articles)	Mental health	24	Child Behaviour Checklist (CBCL) (31)	Parent/caregiver (28)
					Teacher (1)
					Parent-teacher dyad (1)
					Child-parent dyad (1)
				Children's Depression Inventory (CDI) (23)	Child/adolescent (21)
					Child-parent dyad (2)
				State-Trait Anxiety Inventory for Children (STAIC) (5)	Child/adolescent (3)
					Child-parent dyad (1)
					Parent/caregiver (1)
				Strengths and Difficulties Questionnaire (SDQ) (5)	Parent/caregiver (3)
					Child-parent dyad (2)
5	caregiver stress (70 articles)	Mental health	35	Parenting Stress Index (29)	Parent/caregiver (29)
				Pediatric Inventory for Parents (PIP) (8)	Parent/caregiver (8)
				Problem Areas in Diabetes (PAID) (3)	Parent/caregiver (3)
6	caregiver/child roles in disease management (68 articles)	Disease management and perceptions	71	Diabetes Responsibility and Conflict Scale (DRCS) (5)	Child-parent dyad (4)
					Parent/caregiver (1)
				Self-Efficacy for Diabetes questionnaire (SED) (5)	Parent/caregiver (3)
					Child-parent dyad (1)
					Child/adolescent (1)
				Diabetes Family Responsibility Questionnaire (DFRQ) (4)	Parent/caregiver (2)
					Child-parent dyad (2)
				Hypoglycemia Fear Survey (4)	Parent/caregiver (3)
					Child-parent dyad (1)
7	caregiver general mental health status (64 articles)	Mental health	63	Short-Form 36 Health Survey (SF-36) (4)	Parent/caregiver (4)
				Brief Symptom Inventory (BSI) (3)	Parent/caregiver (3)
				COPE Inventory (3)	Parent/caregiver (3)
				Life Orientation Test (3)	Parent/caregiver (3)
				Positive and Negative Affect Scale (PANAS) (3)	Parent/caregiver (3)
				Satisfaction With Life Scale (3)	Parent/caregiver (3)
8	child mental illness -- externalizing (49 articles)	Mental health	14	Child Behaviour Checklist (CBCL) (31)	Parent/caregiver (28)
					Teacher (1)
					Child-parent dyad (1)
					Parent-teacher dyad (1)
				Strengths and Difficulties Questionnaire (SDQ) (9)	Parent/caregiver (7)
					Child-parent dyad (2)
9	caregiver depression (47 articles)	Mental health	16	Center for Epidemiologic Studies Depression Scale (CES-D) (21)	Parent/caregiver (21)
				Beck Depression Inventory (BDI) (9)	Parent/caregiver (9)
				Hospital Anxiety and Depression Scale (HADS) (4)	Parent/caregiver (4)
10	child social interaction (41 articles)	Social health and relationships	41	Strengths and Difficulties Questionnaire (SDQ) (4)	Parent/caregiver (3)
					Child-parent dyad (1)
				Social Skills Rating System (3)	Parent/caregiver (1)
					Teacher (1)
					Child-parent-teacher triad (1)
